# Supplementary material for: 2,4-Dichloro-N-o-tolyl­benzamide
Source: Acta Crystallogr Sect E Struct Rep Online. 2009 Jun 20;65(Pt 7):o1642. doi: 10.1107/S1600536809022752 (PMC2969429; doi:10.1107/S1600536809022752)
Supplement: Supplementary file 2 [file e-65-o1642-Isup2.hkl]

# 
# h,k,l, Fc-squared, Fo-squared, sigma(Fo-squared) and status flag 
# 
data_I
_shelx_title ' RA76 in Cc' 
_shelx_refln_list_code          4 
_shelx_F_calc_maximum      179.61 
_exptl_crystal_F_000       576.00 
_reflns_d_resolution_high  0.6507 
 
loop_ 
 _symmetry_equiv_pos_as_xyz 
 'x, y, z' 
 'x, -y, z+1/2' 
 'x+1/2, y+1/2, z' 
 'x+1/2, -y+1/2, z+1/2' 
 
_cell_length_a    22.5172 
_cell_length_b     6.0405 
_cell_length_c     9.6332 
_cell_angle_alpha  90.000 
_cell_angle_beta  104.838 
_cell_angle_gamma  90.000 
 
_shelx_F_squared_multiplier     1.000 
 
loop_ 
 _refln_index_h 
 _refln_index_k 
 _refln_index_l 
 _refln_F_squared_calc 
 _refln_F_squared_meas 
 _refln_F_squared_sigma 
 _refln_observed_status 
  -8   2 -12      117.12      130.20     26.77 o 
  -7   3 -12       51.43       69.81     23.32 o 
   0   4 -12      406.23      267.65     40.30 o 
   2   4 -12      320.54      237.48     35.36 o 
 -10   2 -11      243.39      219.76     28.80 o 
  -8   2 -11      376.60      422.75     38.14 o 
 -11   3 -11      298.55      309.16     34.41 o 
  -9   3 -11      165.98      171.86     27.35 o 
  -6   4 -11      101.14       83.46     22.16 o 
   2   4 -11        6.59      -17.31     17.31 o 
   4   4 -11      141.10      154.60     25.07 o 
  -3   5 -11      163.33      105.34     24.86 o 
  -1   5 -11      307.19      291.48     34.32 o 
   1   5 -11       27.61       52.92     19.84 o 
   3   5 -11      437.85      395.90     38.27 o 
 -11   1 -10       36.66       18.22     15.48 o 
  -9   1 -10       47.71       54.95     16.85 o 
 -14   2 -10        3.36        2.99     17.35 o 
 -12   2 -10        9.79       12.87     16.56 o 
 -10   2 -10       71.15       71.72     19.63 o 
 -15   3 -10      104.31       85.37     23.91 o 
 -13   3 -10      108.85      104.34     23.91 o 
 -11   3 -10       79.74       87.03     20.50 o 
  -9   3 -10      576.00      589.55     46.69 o 
 -10   4 -10       66.76       31.63     25.11 o 
  -8   4 -10      268.22      239.09     42.21 o 
   0   4 -10       44.73      -13.90     17.80 o 
   2   4 -10      413.86      362.78     34.45 o 
   4   4 -10      798.89      946.27     58.93 o 
   6   4 -10     1268.39     1262.40     79.98 o 
  -5   5 -10      149.29      136.56     18.05 o 
  -1   5 -10     1114.72     1119.84     75.66 o 
   1   5 -10      271.49      262.05     28.76 o 
   3   5 -10       60.51       77.03     18.47 o 
   5   5 -10       63.81       67.69     18.14 o 
  -2   6 -10      105.67       65.37     22.58 o 
   0   6 -10        0.18        9.75     19.13 o 
   2   6 -10      172.94      165.35     27.56 o 
 -13   1  -9       62.81       71.14     17.22 o 
 -11   1  -9      110.76      122.64     19.05 o 
  -9   1  -9      609.38      654.63     43.95 o 
 -16   2  -9      478.49      519.25     41.92 o 
 -14   2  -9      131.38      150.99     22.25 o 
 -12   2  -9      823.79      845.25     56.90 o 
 -10   2  -9      618.92      612.34     44.99 o 
 -17   3  -9      178.00      194.11     27.81 o 
 -15   3  -9        9.26       16.19     17.39 o 
 -13   3  -9      131.62      157.13     22.70 o 
 -11   3  -9      241.86      247.53     27.39 o 
  -9   3  -9      472.46      516.05     40.96 o 
 -14   4  -9        2.51      -15.81     15.81 o 
 -12   4  -9      192.85      171.06     19.57 o 
 -10   4  -9      261.78      261.57     22.62 o 
  -8   4  -9       79.28       57.92     22.76 o 
  -6   4  -9      261.49      205.48     31.38 o 
  -4   4  -9      416.92      346.72     36.85 o 
  -2   4  -9      595.57      413.33     42.29 o 
   0   4  -9      348.60      282.55     29.76 o 
   2   4  -9      555.26      691.40     44.74 o 
   4   4  -9     1348.77     1319.76     80.35 o 
   6   4  -9      542.59      573.33     42.58 o 
   8   4  -9      330.29      301.98     27.14 o 
  -9   5  -9        9.00       -5.26     11.76 o 
  -7   5  -9       52.96       41.36     15.75 o 
  -5   5  -9       22.50       14.48     11.40 o 
  -3   5  -9      195.69      149.25     24.98 o 
  -1   5  -9      229.49      219.47     26.60 o 
   1   5  -9      311.67      333.44     30.34 o 
   3   5  -9      286.74      294.92     28.18 o 
   5   5  -9      130.56      148.54     20.79 o 
  -6   6  -9      255.75      216.23     30.96 o 
  -4   6  -9      263.65      228.11     22.24 o 
  -2   6  -9      191.85      188.92     28.89 o 
   0   6  -9      233.10      248.02     30.46 o 
   2   6  -9      139.15      186.22     25.57 o 
   4   6  -9      100.64      121.85     22.37 o 
   1   7  -9       13.19       42.79     21.58 o 
 -12   0  -8      455.31      460.06     34.20 o 
 -10   0  -8      447.47      426.16     31.58 o 
 -15   1  -8       12.67       10.04     13.49 o 
 -13   1  -8      380.51      371.33     30.59 o 
 -11   1  -8       54.85       65.37     14.78 o 
  -9   1  -8     1264.55     1328.26     53.71 o 
 -18   2  -8       67.11       53.29     19.38 o 
 -16   2  -8       91.92       97.28     18.97 o 
 -14   2  -8      223.01      201.33     23.41 o 
 -12   2  -8      340.84      305.55     28.10 o 
 -10   2  -8       39.63       24.40     12.87 o 
 -21   3  -8       81.51       67.48     22.62 o 
 -19   3  -8       45.67       49.26     20.46 o 
 -17   3  -8       59.97       49.55     18.76 o 
 -15   3  -8       38.13       36.81     16.52 o 
 -13   3  -8      126.61      141.69     21.00 o 
 -11   3  -8       30.01       16.68     12.95 o 
  -9   3  -8      233.82      197.85     24.61 o 
   9   3  -8      357.68      319.66     26.81 o 
  11   3  -8      465.38      452.14     32.37 o 
 -16   4  -8      321.52      335.48     25.14 o 
 -14   4  -8      274.59      241.81     53.37 o 
 -12   4  -8      566.68      557.91     32.55 o 
 -10   4  -8      146.08      140.69     32.00 o 
  -8   4  -8       56.23       55.29     12.95 o 
  -6   4  -8      136.88      141.03     23.62 o 
  -4   4  -8      339.86      296.83     30.50 o 
  -2   4  -8      466.26      426.20     36.11 o 
   0   4  -8     1013.44      963.79     65.16 o 
   4   4  -8      465.45      474.76     33.12 o 
   6   4  -8      221.94      238.02     21.42 o 
   8   4  -8        4.54       17.97      9.84 o 
  10   4  -8     1455.28     1311.79     81.84 o 
 -13   5  -8      377.12      338.48     25.74 o 
 -11   5  -8      223.87      194.57     25.44 o 
  -9   5  -8      441.20      370.86     25.93 o 
  -7   5  -8      249.36      225.07     19.34 o 
  -5   5  -8      337.13      273.06     20.75 o 
  -3   5  -8       69.61       78.77     17.51 o 
  -1   5  -8       43.53       56.40     15.23 o 
   1   5  -8      338.37      372.45     30.34 o 
   5   5  -8      556.53      841.64     51.09 o 
   7   5  -8     1756.53     1695.07    104.59 o 
  -8   6  -8      482.11      474.14     31.15 o 
  -6   6  -8      140.14      157.41     18.50 o 
  -4   6  -8      462.49      444.70     29.09 o 
   0   6  -8      625.64      662.85     50.18 o 
   2   6  -8      198.72      268.61     28.18 o 
   4   6  -8       72.39      220.34     24.20 o 
  -3   7  -8        7.10       25.32     19.17 o 
  -1   7  -8      216.25      231.07     22.01 o 
   1   7  -8       55.71       84.33     15.71 o 
 -17   1  -7      142.34      169.83     21.04 o 
 -15   1  -7      443.82      444.08     32.95 o 
 -13   1  -7      227.65      224.16     22.33 o 
 -11   1  -7      478.78      458.63     23.24 o 
  -9   1  -7      318.51      326.66     17.62 o 
 -20   2  -7      263.50      237.15     28.93 o 
 -18   2  -7      313.36      309.28     30.05 o 
 -16   2  -7      210.83      223.74     23.70 o 
 -14   2  -7      268.17      265.37     25.77 o 
 -12   2  -7        6.69       -3.57     10.17 o 
 -10   2  -7      696.37      642.97     45.24 o 
  20   2  -7     1155.02      915.31     85.83 o 
  22   2  -7     1228.98      977.32     88.28 o 
  24   2  -7      234.27      121.81     36.23 o 
  26   2  -7      700.04      598.81     66.94 o 
 -23   3  -7       74.24       68.44     23.24 o 
 -21   3  -7      130.81      122.39     23.49 o 
 -19   3  -7       81.91       82.24     16.05 o 
 -17   3  -7      243.27      271.51     28.14 o 
 -15   3  -7      138.83      145.51     20.88 o 
 -13   3  -7      484.06      474.76     37.60 o 
 -11   3  -7      914.29      817.78     56.90 o 
  -9   3  -7      571.22      539.54     41.01 o 
   7   3  -7      577.32      584.41     40.26 o 
   9   3  -7      675.88      566.02     38.10 o 
  11   3  -7      664.61      583.99     37.81 o 
 -20   4  -7      160.58      213.49     28.47 o 
 -18   4  -7       44.77       38.09     13.28 o 
 -16   4  -7      155.43      153.31     17.35 o 
 -14   4  -7      353.37      306.49     22.80 o 
 -12   4  -7      420.19      413.80     26.25 o 
 -10   4  -7      315.52      291.78     20.84 o 
  -8   4  -7      173.36      178.89     16.92 o 
  -6   4  -7      231.96      230.67     25.69 o 
  -4   4  -7      352.93      328.75     29.38 o 
  -2   4  -7       73.40       89.36     15.31 o 
   0   4  -7       90.62       98.03     15.07 o 
   2   4  -7      178.54      280.98     21.50 o 
   4   4  -7      845.17      931.54     57.44 o 
   6   4  -7      980.71      990.60     62.71 o 
   8   4  -7      490.22      524.56     34.20 o 
  10   4  -7     1084.22     1045.92     65.37 o 
 -15   5  -7      177.75      156.62     33.31 o 
 -13   5  -7      179.20      166.13     17.69 o 
 -11   5  -7       45.55       32.31     11.55 o 
  -9   5  -7      369.41      374.66     24.54 o 
  -7   5  -7       42.39       40.91     10.86 o 
  -5   5  -7      877.99      753.44     40.03 o 
  -3   5  -7      526.16      473.18     38.06 o 
  -1   5  -7       71.40       73.88     15.02 o 
   1   5  -7      104.27      155.39     18.47 o 
   3   5  -7       64.31      140.86     17.80 o 
   5   5  -7      402.41      404.70     31.58 o 
   7   5  -7      229.37      247.32     23.45 o 
   9   5  -7      211.08      196.56     20.50 o 
 -12   6  -7       43.33       43.20     19.09 o 
 -10   6  -7       17.66       15.63     12.09 o 
  -8   6  -7       90.93       81.88     15.09 o 
  -6   6  -7       68.07       58.48     13.17 o 
  -4   6  -7      313.33      325.36     48.79 o 
  -2   6  -7      366.32      376.95     23.65 o 
   0   6  -7      373.15      388.01     34.07 o 
   2   6  -7      152.74      197.72     23.08 o 
   4   6  -7      177.05      199.63     23.53 o 
   6   6  -7       48.76       68.44     16.56 o 
  -5   7  -7       11.98       20.25     12.75 o 
  -3   7  -7      355.23      362.74     27.68 o 
  -1   7  -7       12.79       20.08     12.01 o 
   1   7  -7       96.71      119.23     15.72 o 
   3   7  -7       57.74       91.35     20.25 o 
   6   8  -7      115.81      104.55     26.40 o 
 -16   0  -6      420.95      377.60     29.30 o 
 -14   0  -6       88.70       70.14     13.16 o 
 -12   0  -6      494.74      451.93     31.33 o 
 -10   0  -6     1156.19     1266.06     70.85 o 
   0   0  -6     2505.92     3369.11    190.25 o 
   2   0  -6     3088.63     4791.67    266.37 o 
 -21   1  -6      134.57      170.29     22.54 o 
 -19   1  -6      203.52      221.25     23.08 o 
 -17   1  -6      274.91      310.07     26.27 o 
 -15   1  -6     1890.77     1819.29    108.95 o 
 -13   1  -6      413.87      404.89     26.89 o 
 -11   1  -6      136.71      145.83     14.44 o 
  -9   1  -6      851.76      860.39     36.15 o 
  -1   1  -6     3570.67     4585.44    234.53 o 
   1   1  -6     4574.47     6578.43    359.67 o 
 -24   2  -6       24.69       -3.65     23.74 o 
 -22   2  -6       69.56       68.15     19.88 o 
 -20   2  -6       57.01       72.76     17.39 o 
 -18   2  -6       62.70       72.59     16.77 o 
 -16   2  -6      262.29      278.28     25.52 o 
 -14   2  -6      148.04      149.04     18.72 o 
 -12   2  -6      109.72       87.57     14.36 o 
 -10   2  -6     1511.45     1467.18     86.82 o 
  16   2  -6      882.69      621.05     59.02 o 
  20   2  -6      569.71      395.98     48.23 o 
  22   2  -6      216.28      126.46     31.50 o 
  24   2  -6      308.68      239.97     40.05 o 
  26   2  -6      127.65       14.53     29.59 o 
  28   2  -6        0.74      -25.11     25.11 o 
  30   2  -6       82.78       54.08     32.16 o 
  32   2  -6       94.70      103.97     36.85 o 
 -23   3  -6        2.72        9.09     12.87 o 
 -21   3  -6       62.84       57.02     14.08 o 
 -19   3  -6       44.36       55.99     13.36 o 
 -17   3  -6       80.96       71.59     17.22 o 
 -15   3  -6      222.38      190.67     21.71 o 
 -13   3  -6      402.84      371.16     31.17 o 
 -11   3  -6      137.38      159.63     12.49 o 
  -9   3  -6       49.35       24.43     10.85 o 
   5   3  -6     3174.45     3179.31    190.83 o 
   7   3  -6     1432.39     1438.96     86.66 o 
   9   3  -6     2925.74     2881.15    167.67 o 
  11   3  -6     1192.92     1133.70     68.52 o 
  17   3  -6        1.63       13.82     10.71 o 
  19   3  -6      507.75      474.67     40.96 o 
  21   3  -6      164.01      198.43     26.69 o 
  23   3  -6       20.59        8.67     17.43 o 
 -22   4  -6       73.53       40.30     20.00 o 
 -20   4  -6       99.22       88.06     15.58 o 
 -18   4  -6      287.80      303.99     24.32 o 
 -16   4  -6       42.58       44.85     12.10 o 
 -14   4  -6      184.11      172.86     17.00 o 
 -12   4  -6      595.39      574.23     31.34 o 
 -10   4  -6      314.75      299.19     16.55 o 
  -8   4  -6     1463.20     1373.17     63.51 o 
  -6   4  -6      360.73      361.86     21.39 o 
  -4   4  -6      179.95      206.52     20.59 o 
  -2   4  -6      432.63      379.92     28.68 o 
   0   4  -6      303.90      266.12     21.75 o 
   2   4  -6      196.72      303.80     22.29 o 
   4   4  -6      897.88      961.17     57.32 o 
   6   4  -6     1301.47     1310.13     78.73 o 
   8   4  -6      510.77      496.34     34.90 o 
  10   4  -6      214.13      214.57     17.72 o 
  12   4  -6      460.86      355.97     26.19 o 
 -17   5  -6      224.16      220.86     38.56 o 
 -15   5  -6       83.34       73.07     13.95 o 
 -13   5  -6       88.43       69.58     12.69 o 
 -11   5  -6      869.86      883.29     40.66 o 
  -9   5  -6        6.02      -10.64     10.64 o 
  -7   5  -6      306.78      277.67     19.73 o 
  -5   5  -6      580.93      490.47     28.11 o 
  -3   5  -6      470.04      516.05     36.52 o 
  -1   5  -6     1629.21     1475.19     92.97 o 
   1   5  -6      239.82      320.70     25.23 o 
   3   5  -6      259.63      302.89     24.28 o 
   5   5  -6      195.95      244.50     21.00 o 
   7   5  -6      222.63      213.29     20.67 o 
   9   5  -6      269.31      256.57     22.00 o 
 -14   6  -6       65.27       60.53     14.56 o 
 -12   6  -6       14.79       -3.41     10.97 o 
 -10   6  -6      162.07      129.58     13.21 o 
  -8   6  -6      128.52       76.45     13.57 o 
  -6   6  -6      242.15      210.98     18.40 o 
  -4   6  -6       86.40       81.35     12.60 o 
  -2   6  -6      149.46      192.62     22.12 o 
   0   6  -6      669.08      676.50     47.23 o 
   4   6  -6     1266.34     1364.42     83.84 o 
   6   6  -6      921.87     1023.80     64.70 o 
   8   6  -6      685.05      630.56     45.57 o 
  -9   7  -6      159.94      125.36     14.73 o 
  -7   7  -6      340.98      356.93     26.17 o 
  -5   7  -6       37.35       37.15     18.01 o 
  -3   7  -6      465.26      460.75     28.32 o 
  -1   7  -6      180.23      232.47     18.97 o 
   1   7  -6      121.87      180.18     17.40 o 
   3   7  -6      121.02      213.37     25.82 o 
   5   7  -6      110.45      169.91     23.20 o 
  -2   8  -6      108.66      150.66     27.27 o 
   0   8  -6      240.95      256.17     23.09 o 
   2   8  -6       66.79      110.19     17.44 o 
   4   8  -6       55.97       42.17     21.79 o 
   6   8  -6        9.66        8.13     19.63 o 
 -23   1  -5       79.04      115.63     19.92 o 
 -21   1  -5      113.73      140.03     18.84 o 
 -19   1  -5       75.18       62.96     13.95 o 
 -17   1  -5      191.33      195.85     20.13 o 
 -15   1  -5      324.22      278.08     15.40 o 
 -13   1  -5      245.45      245.67     20.77 o 
 -11   1  -5       39.61       25.52      6.10 o 
  -9   1  -5      492.07      486.07     36.42 o 
  -1   1  -5      538.04      744.53     40.76 o 
   1   1  -5     2767.83     4128.02    156.93 o 
   7   1  -5      727.60      876.42     42.04 o 
   9   1  -5     1922.26     2044.41    129.12 o 
  33   1  -5       82.77      -27.48     39.10 o 
 -26   2  -5       93.86       95.75     25.57 o 
 -24   2  -5      204.87      273.54     49.31 o 
 -22   2  -5      163.81      200.34     23.95 o 
 -20   2  -5      241.95      278.90     26.44 o 
 -18   2  -5       72.06       77.24     15.44 o 
 -16   2  -5      330.07      358.34     28.93 o 
 -14   2  -5      260.51      244.00     22.08 o 
 -12   2  -5      968.66      868.58     57.94 o 
 -10   2  -5     3661.94     3454.81    200.67 o 
  -8   2  -5      689.81      667.39     33.51 o 
   0   2  -5     2960.33     3542.13    155.47 o 
  12   2  -5      876.87      786.15     60.89 o 
  14   2  -5     1136.37      905.56     76.08 o 
  16   2  -5     2389.87     2111.73    155.72 o 
  18   2  -5     1243.88     1208.53     91.06 o 
  20   2  -5      176.93      163.48     28.51 o 
  22   2  -5      512.43      477.99     48.39 o 
  24   2  -5       17.92      -20.83     20.83 o 
  26   2  -5      395.13      418.31     47.60 o 
  28   2  -5      271.49      312.39     44.37 o 
  30   2  -5      128.86      138.16     33.95 o 
  32   2  -5      103.61      106.87     20.56 o 
 -25   3  -5        9.43       -4.24     13.04 o 
 -23   3  -5       92.06       99.66     20.40 o 
 -21   3  -5      157.33      172.78     17.23 o 
 -19   3  -5      242.55      235.17     18.98 o 
 -17   3  -5      811.87      829.03     40.56 o 
 -15   3  -5      624.05      584.12     35.69 o 
 -13   3  -5      394.70      410.01     34.88 o 
 -11   3  -5      127.25      116.95     14.78 o 
  -9   3  -5      552.15      498.65     26.32 o 
  -7   3  -5      297.34      244.62     23.66 o 
   3   3  -5      919.27      967.15     59.27 o 
   5   3  -5      414.99      376.52     27.52 o 
   7   3  -5     2674.72     2665.59    152.86 o 
   9   3  -5     5497.46     4904.15    279.40 o 
  15   3  -5      222.24      174.02     20.25 o 
  17   3  -5       66.64       58.69     13.74 o 
  19   3  -5      829.46      813.84     61.34 o 
  21   3  -5      360.89      412.13     38.97 o 
  23   3  -5      569.99      640.73     52.71 o 
  25   3  -5      595.27      726.76     60.55 o 
  27   3  -5       31.35       43.83     24.53 o 
  29   3  -5       62.02       25.23     27.72 o 
  31   3  -5       14.97        3.40     29.47 o 
 -22   4  -5      150.64      152.31     20.25 o 
 -20   4  -5       47.66       42.74     12.90 o 
 -18   4  -5      292.99      307.28     21.61 o 
 -16   4  -5      255.60      264.83     19.71 o 
 -14   4  -5      416.21      459.38     40.14 o 
 -12   4  -5      995.08      949.81     72.04 o 
 -10   4  -5      294.67      255.67     14.53 o 
  -8   4  -5      661.82      613.69     31.56 o 
  -6   4  -5      663.70      556.19     28.58 o 
  -4   4  -5      571.72      530.70     39.39 o 
  -2   4  -5      990.07      854.97     58.64 o 
   0   4  -5      373.79      447.86     28.10 o 
   2   4  -5     1354.80     1266.35     76.53 o 
   4   4  -5      463.38      583.49     36.90 o 
   6   4  -5      662.65      653.97     40.09 o 
   8   4  -5      458.57      437.40     29.51 o 
  10   4  -5      427.32      365.31     24.82 o 
  16   4  -5      356.16      337.42     30.63 o 
  18   4  -5      337.48      317.29     30.92 o 
  20   4  -5       68.62       75.66     18.72 o 
 -19   5  -5        5.75       -7.55     10.18 o 
 -17   5  -5       22.67       12.77     11.06 o 
 -15   5  -5      238.85      238.97     19.70 o 
 -13   5  -5      137.00      116.15     11.05 o 
 -11   5  -5      600.61      619.41     26.63 o 
  -9   5  -5       65.28       56.20      8.79 o 
  -7   5  -5       96.34       90.70     11.66 o 
  -5   5  -5       25.70       24.39      8.04 o 
  -3   5  -5      620.59      559.46     40.96 o 
  -1   5  -5        0.56       19.63      9.30 o 
   1   5  -5      175.41      207.77     20.17 o 
   3   5  -5      328.37      351.53     27.64 o 
   5   5  -5      281.35      248.81     22.49 o 
   7   5  -5       38.51       50.72     11.50 o 
   9   5  -5       28.24       29.47     10.62 o 
 -16   6  -5       48.38       36.03     13.18 o 
 -14   6  -5       96.43       75.57     14.68 o 
 -12   6  -5       18.37       11.17      8.04 o 
 -10   6  -5      100.31       66.02     10.65 o 
  -8   6  -5      208.80      194.02     17.69 o 
  -6   6  -5      176.42      176.82     20.46 o 
  -4   6  -5      257.79      227.11     17.43 o 
  -2   6  -5      122.03      136.92     13.43 o 
   0   6  -5      162.93      175.56     21.33 o 
   2   6  -5       92.34      159.37     19.30 o 
   4   6  -5      182.46      222.75     22.33 o 
   6   6  -5      203.40      219.88     22.83 o 
   8   6  -5      386.63      360.95     29.72 o 
 -13   7  -5        8.48      -13.78     14.53 o 
 -11   7  -5       12.60       -9.05      9.05 o 
  -9   7  -5       46.26       34.19     10.68 o 
  -7   7  -5      182.56      171.72     24.03 o 
  -3   7  -5      672.74      691.80     35.88 o 
  -1   7  -5      266.86      293.96     21.22 o 
   1   7  -5       57.92       94.17     13.47 o 
   3   7  -5       26.84       79.97     12.76 o 
   5   7  -5       91.05      120.11     20.67 o 
   7   7  -5       79.30      107.00     19.51 o 
  -4   8  -5       24.42       29.13     13.39 o 
  -2   8  -5       96.33      106.00     16.74 o 
   0   8  -5       11.73       84.34     16.13 o 
   2   8  -5      136.48      233.25     25.71 o 
   4   8  -5      229.47      248.01     21.97 o 
 -20   0  -4       97.72      121.85     15.98 o 
 -18   0  -4     3114.25     2900.62    158.46 o 
 -16   0  -4      732.71      747.85     47.31 o 
 -14   0  -4     2647.49     2262.42    130.82 o 
 -12   0  -4     1348.58     1253.07     75.33 o 
 -10   0  -4       81.55       84.50      9.92 o 
  -8   0  -4      498.67      641.68     37.23 o 
  -2   0  -4     4391.33     5065.51    358.46 o 
   0   0  -4     9497.86    13155.17    587.16 o 
   2   0  -4     2949.69     4722.59    163.34 o 
   4   0  -4     2342.07     4162.04    147.53 o 
   6   0  -4     1209.58     1798.20     94.00 o 
   8   0  -4     1746.96     2224.95     95.83 o 
  10   0  -4     6543.66     6810.35    398.93 o 
  32   0  -4      109.25       13.24     65.87 o 
 -27   1  -4       20.24       -0.95     21.83 o 
 -23   1  -4      261.07      342.69     29.59 o 
 -21   1  -4      347.25      393.95     30.55 o 
 -19   1  -4      554.56      549.54     38.31 o 
 -17   1  -4      178.29      154.14     17.56 o 
 -15   1  -4       58.75       49.29      6.43 o 
 -13   1  -4      185.08      197.37     16.68 o 
 -11   1  -4      574.04      551.83     38.91 o 
  -9   1  -4     1336.23     1299.48     55.47 o 
  -7   1  -4     3842.08     3898.11    217.77 o 
  -3   1  -4      669.14      804.25     41.59 o 
  -1   1  -4      346.96      454.23     20.09 o 
   1   1  -4     3672.70     5558.22    160.23 o 
   3   1  -4      201.38      442.38     17.87 o 
   9   1  -4      701.61      751.42     42.33 o 
  11   1  -4     2149.88     2150.79     82.06 o 
  13   1  -4        5.30        3.81      2.60 o 
  25   1  -4       26.50      -24.15     24.15 o 
  27   1  -4       16.23      -27.14     27.14 o 
  29   1  -4      123.67       82.96     38.47 o 
  31   1  -4      310.17      295.05     29.31 o 
  33   1  -4      233.08      222.75     27.13 o 
 -28   2  -4       16.79       15.48     22.00 o 
 -26   2  -4       35.61       29.56     13.48 o 
 -24   2  -4       52.24       73.41     13.89 o 
 -22   2  -4       10.23       21.90     10.94 o 
 -20   2  -4       11.87       15.40     11.70 o 
 -18   2  -4      138.80      151.11     18.14 o 
 -16   2  -4       56.88       60.28      8.06 o 
 -14   2  -4      225.71      202.48     13.09 o 
 -12   2  -4      705.64      673.58     30.17 o 
 -10   2  -4     1170.82     1104.10     46.42 o 
  -8   2  -4      958.04      950.13     40.55 o 
   0   2  -4     2617.16     3080.66    143.81 o 
   2   2  -4     7048.10     8530.95    460.73 o 
   6   2  -4     5260.02     6657.58    633.09 o 
   8   2  -4      126.84      131.61     10.38 o 
  10   2  -4      255.04      295.10     23.74 o 
  12   2  -4      468.09      439.19     36.85 o 
  14   2  -4      110.13       86.87     15.77 o 
  16   2  -4       78.24       94.79     18.22 o 
  20   2  -4        0.78      -15.02     15.02 o 
  22   2  -4      131.05      138.25     26.65 o 
  24   2  -4      138.72      143.97     28.35 o 
  26   2  -4      188.17      201.33     33.24 o 
  28   2  -4       58.79       52.38     18.22 o 
  30   2  -4      142.23      154.36     20.12 o 
  32   2  -4       29.46       31.36     17.08 o 
 -27   3  -4       26.73       33.64     15.51 o 
 -25   3  -4       27.08       25.03     13.29 o 
 -23   3  -4       61.23       95.71     14.81 o 
 -21   3  -4      245.28      261.00     19.60 o 
 -19   3  -4       16.63        6.42      8.92 o 
 -17   3  -4       35.11       30.54      6.98 o 
 -15   3  -4       36.84       27.62      7.51 o 
 -13   3  -4     2704.98     2632.15     88.92 o 
 -11   3  -4       24.38       20.82      5.66 o 
  -9   3  -4     1040.04      951.79     35.09 o 
  -7   3  -4      320.96      295.86     22.76 o 
  -5   3  -4      263.97      300.40     23.45 o 
  -3   3  -4      171.99      166.18     15.65 o 
  -1   3  -4      373.81      399.18     25.48 o 
   1   3  -4      122.12      130.27      6.65 o 
   3   3  -4       52.60       66.03      7.97 o 
   5   3  -4     2058.63     1967.00    114.05 o 
   7   3  -4      948.48     1038.54     79.35 o 
   9   3  -4      786.86      666.67     41.96 o 
  11   3  -4      486.76      472.85     36.44 o 
  13   3  -4     1387.13     1295.61     93.38 o 
  15   3  -4      136.57      153.77     18.68 o 
  17   3  -4      202.88      170.08     22.29 o 
  19   3  -4      376.08      340.16     32.95 o 
  21   3  -4      469.53      543.69     45.94 o 
  23   3  -4       79.09      109.69     22.74 o 
  25   3  -4      131.06      119.70     16.09 o 
  27   3  -4       19.98       20.17     13.40 o 
  29   3  -4       67.94       57.99     16.85 o 
  31   3  -4       52.88       58.77     31.67 o 
 -24   4  -4      113.81      106.27     16.83 o 
 -22   4  -4        3.94      -10.13     10.55 o 
 -20   4  -4      202.90      203.07     17.99 o 
 -18   4  -4      216.86      217.40     17.98 o 
 -16   4  -4      200.13      214.03     18.59 o 
 -14   4  -4      722.44      751.83     52.30 o 
 -12   4  -4      126.93      122.45      9.84 o 
 -10   4  -4      808.76      789.64     30.86 o 
  -8   4  -4      337.70      334.39     19.22 o 
  -6   4  -4      612.37      552.63     27.72 o 
  -4   4  -4      151.24      157.09     16.10 o 
  -2   4  -4     1081.51     1029.49     62.30 o 
   0   4  -4     2129.10     2010.00    117.74 o 
   2   4  -4      750.60      835.38     49.26 o 
   6   4  -4     3177.01     2858.78    168.63 o 
   8   4  -4      114.48      119.24     12.74 o 
  10   4  -4        3.48       -1.14      4.50 o 
  14   4  -4     1098.82     1022.35     77.90 o 
  16   4  -4      234.65      224.78     24.86 o 
  18   4  -4      168.22      203.12     24.36 o 
  20   4  -4       43.55       53.95     17.89 o 
  22   4  -4      365.25      418.06     41.34 o 
  24   4  -4      352.20      396.40     43.74 o 
  26   4  -4      163.98      176.89     33.08 o 
  28   4  -4      313.69      385.73     50.68 o 
 -21   5  -4      305.61      317.39     24.76 o 
 -19   5  -4      196.24      155.47     17.41 o 
 -17   5  -4      138.49      170.15     16.76 o 
 -15   5  -4       46.46       45.54      9.10 o 
 -13   5  -4       80.56       82.15      9.22 o 
 -11   5  -4      378.30      364.88     22.58 o 
  -9   5  -4      545.38      483.94     21.93 o 
  -7   5  -4      845.57      726.87     37.00 o 
  -5   5  -4      323.58      297.26     17.98 o 
  -3   5  -4      519.17      504.48     25.99 o 
  -1   5  -4      194.94      278.15     22.49 o 
   3   5  -4     1402.68     1448.46     87.74 o 
   5   5  -4     1359.29     1340.35     83.46 o 
   7   5  -4     1633.18     1516.74     94.17 o 
   9   5  -4      471.13      417.94     29.97 o 
  11   5  -4       62.30       51.73      7.49 o 
  13   5  -4      128.18      106.46     14.94 o 
 -18   6  -4        4.21       15.42     11.62 o 
 -16   6  -4      210.22      225.07     20.96 o 
 -14   6  -4      298.92      276.89     17.06 o 
 -12   6  -4      364.42      319.87     18.17 o 
 -10   6  -4      393.61      369.04     19.54 o 
  -8   6  -4      235.91      195.81     17.36 o 
  -6   6  -4      158.85      184.76     15.37 o 
  -4   6  -4      460.37      425.28     24.26 o 
  -2   6  -4      434.82      475.36     24.94 o 
   0   6  -4      577.10      548.68     30.03 o 
   2   6  -4      243.01      293.80     25.77 o 
   4   6  -4      178.76      195.73     20.83 o 
   6   6  -4       69.47       75.41     14.78 o 
  10   6  -4      675.73      569.88     33.24 o 
 -15   7  -4      176.53      167.67     25.28 o 
 -13   7  -4      118.58      123.65     13.52 o 
 -11   7  -4       67.51       46.82     10.70 o 
  -9   7  -4       48.32       41.70     13.80 o 
  -7   7  -4      184.92      178.32     17.42 o 
  -3   7  -4      714.67      777.75     37.94 o 
  -1   7  -4      492.92      613.40     32.10 o 
   1   7  -4      496.81      602.47     31.74 o 
   3   7  -4      311.97      401.48     26.06 o 
   5   7  -4      243.30      272.31     19.67 o 
   7   7  -4      157.70      192.57     17.14 o 
  -6   8  -4      388.08      429.86     48.04 o 
  -4   8  -4       87.31       90.05     15.85 o 
  -2   8  -4        5.31       37.39     13.58 o 
   0   8  -4       57.55      124.19     16.64 o 
   2   8  -4       38.04      218.33     19.45 o 
   4   8  -4      451.15      473.76     32.37 o 
   6   8  -4      146.64      177.84     20.96 o 
 -27   1  -3       37.75       36.00     13.51 o 
 -25   1  -3      432.23      451.64     40.84 o 
 -23   1  -3      232.13      286.83     25.77 o 
 -21   1  -3      263.36      263.42     21.58 o 
 -19   1  -3      126.37      120.38      8.05 o 
 -17   1  -3       84.87       72.46      9.55 o 
 -15   1  -3      267.10      253.73     13.71 o 
 -13   1  -3      477.19      417.69     20.07 o 
 -11   1  -3     2186.59     2064.81    103.88 o 
  -9   1  -3      746.72      720.45     26.80 o 
  -7   1  -3      513.18      548.50     20.36 o 
  -1   1  -3     4783.05     5803.20    203.21 o 
   1   1  -3     3144.18     4264.81     89.70 o 
   3   1  -3    16880.45    24708.35    416.52 o 
   5   1  -3     1194.96     1340.58     43.27 o 
   7   1  -3      459.08      504.59     15.65 o 
   9   1  -3     1481.40     1592.24    103.59 o 
  23   1  -3      218.24      181.54     34.57 o 
  25   1  -3       12.62      -22.37     22.37 o 
  27   1  -3      217.27      207.30     21.47 o 
  29   1  -3      136.83      119.87     14.95 o 
  31   1  -3      124.76      100.01     15.37 o 
  33   1  -3       59.02       35.73     33.53 o 
 -26   2  -3      207.60      244.91     30.05 o 
 -24   2  -3      107.13      120.89     24.34 o 
 -22   2  -3      128.30      165.88     23.57 o 
 -20   2  -3      395.51      421.91     29.14 o 
 -18   2  -3      913.87      969.39     60.43 o 
 -16   2  -3     2086.73     1924.08     80.26 o 
 -14   2  -3      411.15      385.22     24.32 o 
 -12   2  -3     1133.50     1009.08     43.89 o 
 -10   2  -3     1329.20     1227.83     55.47 o 
  -8   2  -3     1540.25     1475.42     60.38 o 
  -6   2  -3     1958.07     1827.93    100.02 o 
  -2   2  -3     9040.77    10155.13    521.78 o 
   0   2  -3      675.29      822.96     33.83 o 
   2   2  -3     2284.34     2392.48     79.68 o 
   4   2  -3     2322.94     2681.70    139.66 o 
   6   2  -3     1731.09     1718.63     94.83 o 
   8   2  -3     4520.01     4667.39    146.08 o 
  10   2  -3     6342.11     5792.40    404.16 o 
  12   2  -3      882.10      815.91     62.13 o 
  14   2  -3      240.99      236.40     24.49 o 
  16   2  -3      353.98      413.87     33.91 o 
  18   2  -3      215.17      211.25     25.77 o 
  20   2  -3      513.27      681.11     52.13 o 
  22   2  -3      692.06      804.04     61.92 o 
  24   2  -3      529.47      540.48     38.18 o 
  26   2  -3      727.28      834.26    100.87 o 
  28   2  -3      435.03      466.81     89.94 o 
  30   2  -3        4.57        0.96     11.12 o 
  32   2  -3        2.44      -10.66     14.96 o 
 -27   3  -3      170.61      216.79     41.65 o 
 -25   3  -3      312.75      434.19     46.36 o 
 -23   3  -3      164.88      188.90     17.88 o 
 -21   3  -3      318.43      332.20     30.42 o 
 -19   3  -3      426.60      466.60     20.62 o 
 -17   3  -3      729.90      766.91     31.29 o 
 -15   3  -3      767.56      764.57     28.71 o 
 -13   3  -3      626.09      620.66     23.85 o 
 -11   3  -3     2610.94     2503.25    103.58 o 
  -9   3  -3     4319.29     4115.10    135.20 o 
  -7   3  -3     1387.30     1235.04     54.12 o 
  -5   3  -3      827.36      775.82     34.60 o 
  -3   3  -3      342.59      320.82     21.71 o 
  -1   3  -3     1453.02     1400.81     57.44 o 
   1   3  -3     1268.74     1490.65     69.36 o 
   3   3  -3     3974.57     3843.78    220.71 o 
   5   3  -3     3337.06     3521.17    204.69 o 
   7   3  -3       29.09       34.90      6.02 o 
   9   3  -3      255.67      197.42      9.90 o 
  11   3  -3      190.99      154.56     16.56 o 
  13   3  -3      772.28      641.64     49.22 o 
  15   3  -3     1466.97     1414.43     97.78 o 
  17   3  -3     1553.31     1477.97    101.89 o 
  19   3  -3      723.35      813.17     61.01 o 
  21   3  -3      345.68      332.49     52.85 o 
  23   3  -3       14.89        4.24      9.43 o 
  25   3  -3       26.80       19.69     11.60 o 
  27   3  -3       70.04       55.63     20.38 o 
  29   3  -3      151.17      141.84     19.26 o 
  31   3  -3      115.45      154.68     36.73 o 
 -26   4  -3       42.65       50.64     15.30 o 
 -24   4  -3       23.94       17.58     12.17 o 
 -22   4  -3       19.60       19.54     11.21 o 
 -20   4  -3      115.21      135.45     13.87 o 
 -18   4  -3      193.55      214.52     17.06 o 
 -16   4  -3      141.84      145.79     19.33 o 
 -14   4  -3      335.20      355.67     29.15 o 
 -12   4  -3      261.36      254.91     22.82 o 
 -10   4  -3      242.67      224.21     12.41 o 
  -8   4  -3      437.81      376.57     21.25 o 
  -6   4  -3      271.95      255.35     16.07 o 
  -4   4  -3     1139.78     1029.32     45.60 o 
  -2   4  -3      529.12      470.40     32.91 o 
   0   4  -3      227.67      247.94     19.88 o 
   2   4  -3      306.46      340.24     24.57 o 
   4   4  -3      672.21      684.81     33.33 o 
   6   4  -3     3147.59     2941.17    119.45 o 
   8   4  -3      749.01      674.76     31.24 o 
  10   4  -3     1370.09     1076.64     55.03 o 
  12   4  -3      658.89      592.42     25.35 o 
  14   4  -3       74.75       43.33     14.71 o 
  16   4  -3      560.29      464.32     24.82 o 
  18   4  -3      207.37      205.89     26.60 o 
  20   4  -3      610.02      570.09     36.21 o 
  22   4  -3      313.26      376.14     38.85 o 
  24   4  -3      157.98      207.68     32.37 o 
  26   4  -3      108.07      147.17     31.83 o 
  28   4  -3      136.94      159.47     30.07 o 
  30   4  -3       83.10      101.68     35.11 o 
 -23   5  -3       98.38      122.27     25.09 o 
 -21   5  -3      244.68      250.66     23.08 o 
 -19   5  -3       81.30       99.15     11.25 o 
 -17   5  -3       99.20      103.07     10.74 o 
 -15   5  -3       62.80       55.39      8.59 o 
 -13   5  -3       13.43        6.87      6.44 o 
 -11   5  -3       28.95       23.10      6.83 o 
  -9   5  -3       58.77       41.81      7.30 o 
  -7   5  -3      183.49      167.55     13.26 o 
  -5   5  -3      566.66      506.89     26.79 o 
  -3   5  -3      988.05      890.01     39.61 o 
  -1   5  -3      709.48      656.01     33.83 o 
   1   5  -3      266.23      286.46     23.28 o 
   3   5  -3      219.26      244.00     15.51 o 
   5   5  -3      592.01      588.61     27.67 o 
   7   5  -3       19.78       18.11      6.86 o 
   9   5  -3     1160.67      992.75     37.85 o 
  11   5  -3      489.00      405.25     14.74 o 
  13   5  -3      621.76      563.44     24.09 o 
  17   5  -3       12.06       10.79     14.44 o 
  19   5  -3       13.91       -4.40     16.93 o 
  21   5  -3      153.66      176.51     31.46 o 
  23   5  -3      187.99      259.10     36.65 o 
  25   5  -3       71.44       58.52     29.26 o 
  27   5  -3       23.35       -0.62     20.13 o 
 -20   6  -3       31.07       35.92     13.65 o 
 -18   6  -3       94.45      102.52     12.33 o 
 -16   6  -3      103.59       99.00     11.70 o 
 -14   6  -3      153.24      161.43     13.09 o 
 -12   6  -3      214.12      218.42     14.61 o 
 -10   6  -3       96.46       77.96      9.94 o 
  -8   6  -3       96.59       78.07     11.74 o 
  -6   6  -3      311.81      344.43     20.38 o 
  -4   6  -3      824.74      692.47     35.21 o 
  -2   6  -3      157.22      216.48     15.22 o 
   0   6  -3      237.23      275.33     17.37 o 
   2   6  -3      203.91      257.79     16.31 o 
   4   6  -3      278.60      292.23     17.99 o 
   6   6  -3      145.31      139.87     18.18 o 
   8   6  -3      213.92      178.52      9.73 o 
  10   6  -3       19.19        7.19      6.42 o 
  12   6  -3      239.83      207.72     16.56 o 
  24   6  -3       18.13       15.98     22.00 o 
 -17   7  -3        7.50       10.92     16.56 o 
 -15   7  -3      166.41      167.86     22.01 o 
 -13   7  -3       40.45       30.23      9.51 o 
 -11   7  -3       59.55       63.33     10.58 o 
  -9   7  -3      194.28      206.65     15.33 o 
  -7   7  -3      107.93      102.72     13.82 o 
  -5   7  -3       59.64       75.37     12.24 o 
  -3   7  -3      155.71      207.14     17.11 o 
  -1   7  -3      114.37      295.53     19.98 o 
   1   7  -3      474.89      562.62     29.50 o 
   3   7  -3      290.40      368.60     17.01 o 
   5   7  -3      334.91      411.69     37.17 o 
   7   7  -3      118.36      138.47     24.31 o 
   9   7  -3       37.01       26.44     11.04 o 
 -10   8  -3       63.80       68.60     21.71 o 
  -8   8  -3       23.02        9.28      9.90 o 
  -6   8  -3      126.37      165.34     15.00 o 
  -4   8  -3      334.09      383.64     19.11 o 
  -2   8  -3      245.00      306.82     17.30 o 
   0   8  -3      179.59      262.72     17.81 o 
   2   8  -3       82.35      139.24     17.27 o 
   4   8  -3       62.93       85.49     11.03 o 
   6   8  -3       44.96       54.91     14.69 o 
 -26   0  -2      343.81      411.30     28.51 o 
 -24   0  -2      281.57      365.81     25.36 o 
 -22   0  -2      637.94      739.17     30.00 o 
 -20   0  -2     1319.01     1311.75     74.00 o 
 -18   0  -2      449.48      393.80     23.51 o 
 -16   0  -2     1192.14     1136.80     46.28 o 
 -14   0  -2      205.86      204.89     11.20 o 
 -12   0  -2      401.41      338.59     18.70 o 
 -10   0  -2      256.19      279.48     17.18 o 
  -8   0  -2    24054.21    24360.94   1316.44 o 
  -6   0  -2     4904.91     4913.91    250.10 o 
  -4   0  -2     7315.52     7647.34    566.18 o 
  -2   0  -2     4200.43     5012.07    184.24 o 
   0   0  -2    16636.96    27429.61   2410.76 o 
   2   0  -2     5519.46     8570.65    428.77 o 
   4   0  -2       55.47       51.05      5.15 o 
   6   0  -2    10715.31    11081.23    275.21 o 
   8   0  -2     9010.58     8262.00    395.86 o 
  26   0  -2      331.37      275.95     29.97 o 
  28   0  -2      183.32      166.03     26.58 o 
  30   0  -2      232.94      218.35     25.10 o 
  32   0  -2      242.66      242.18     32.14 o 
 -29   1  -2       50.40       95.13     18.51 o 
 -27   1  -2      189.43      246.90     24.32 o 
 -25   1  -2       69.32       74.82     10.70 o 
 -23   1  -2      391.09      433.53     21.38 o 
 -21   1  -2      643.56      584.76     23.23 o 
 -19   1  -2      848.71      789.02     23.90 o 
 -17   1  -2      611.03      510.20     16.15 o 
 -15   1  -2     1805.71     1749.33     54.69 o 
 -13   1  -2     1513.36     1296.60     44.53 o 
 -11   1  -2      784.74      654.49     20.10 o 
  -9   1  -2      381.52      319.49      9.76 o 
  -7   1  -2      982.14      923.74     25.10 o 
  -5   1  -2      723.64      699.14     23.22 o 
  -3   1  -2     2564.92     2472.61     64.41 o 
  -1   1  -2    26512.99    28677.91    731.12 o 
   1   1  -2     9089.40    10952.77    196.21 o 
   3   1  -2    31897.40    38305.40    834.83 o 
   5   1  -2     4223.85     4726.43     87.06 o 
   7   1  -2     1842.76     2052.91     60.65 o 
  19   1  -2     1640.27     1267.13    109.53 o 
  21   1  -2       45.92       41.13     23.41 o 
  23   1  -2      513.79      487.70     35.84 o 
  25   1  -2      308.25      289.01     29.70 o 
  27   1  -2      295.83      278.46     18.80 o 
  29   1  -2      121.81      103.28     14.10 o 
  31   1  -2      105.10      105.72     14.34 o 
 -30   2  -2       26.39       42.04     18.39 o 
 -28   2  -2      406.88      508.54     37.35 o 
 -26   2  -2       41.86       41.34     18.05 o 
 -24   2  -2       95.56      120.56     14.25 o 
 -22   2  -2      256.55      298.94     15.10 o 
 -20   2  -2       18.22       19.77     11.66 o 
 -18   2  -2      148.71      145.82     10.08 o 
 -16   2  -2     1603.39     1488.59     50.81 o 
 -14   2  -2      328.20      351.20     32.25 o 
 -12   2  -2       61.49       48.64      5.88 o 
 -10   2  -2       49.63       42.35      5.29 o 
  -8   2  -2      499.17      454.45     25.82 o 
  -6   2  -2      158.91      150.30     29.72 o 
  -4   2  -2      479.25      460.97     19.89 o 
  -2   2  -2     2013.33     2148.88    105.09 o 
   0   2  -2      726.19      778.41     21.20 o 
   2   2  -2      963.83     1208.32     36.47 o 
   4   2  -2     1432.79     1507.68     58.10 o 
   6   2  -2      397.43      434.61     24.01 o 
   8   2  -2     3798.64     3533.46    259.77 o 
  10   2  -2     1843.38     1772.89    129.08 o 
  12   2  -2      194.75      172.69     18.51 o 
  14   2  -2      772.53      840.77     60.64 o 
  16   2  -2      121.71      130.32     18.47 o 
  20   2  -2       30.08       30.66      9.21 o 
  22   2  -2       52.24       54.22     10.55 o 
  24   2  -2        1.01       -8.70      8.70 o 
  26   2  -2       11.06       12.74      9.03 o 
  28   2  -2       38.58       24.51     10.98 o 
  30   2  -2        6.96        5.02     11.10 o 
  32   2  -2       58.36       69.72     18.46 o 
 -29   3  -2       57.61       65.37     19.47 o 
 -27   3  -2       29.78       34.90     18.51 o 
 -25   3  -2       10.76       -7.72     10.86 o 
 -23   3  -2      123.11      141.48     16.29 o 
 -21   3  -2      187.45      203.35     13.04 o 
 -19   3  -2      137.99      155.26     10.96 o 
 -17   3  -2       90.73       96.37     12.46 o 
 -15   3  -2      400.94      394.28     17.25 o 
 -13   3  -2     3731.72     3551.08    133.97 o 
 -11   3  -2       72.43       81.87      6.61 o 
  -9   3  -2      980.19      866.75     31.35 o 
  -7   3  -2      511.35      446.70     21.61 o 
  -5   3  -2     3146.82     3126.48    127.22 o 
  -3   3  -2      267.87      295.02     15.01 o 
   1   3  -2     1181.15     1237.94     74.11 o 
   3   3  -2     1629.73     1680.77     97.86 o 
   5   3  -2      580.78      572.00     34.12 o 
   7   3  -2      411.57      335.72     29.67 o 
   9   3  -2      120.71       84.97      6.42 o 
  11   3  -2      143.09      127.96      7.99 o 
  13   3  -2     1094.63      975.04     44.79 o 
  15   3  -2       67.22       73.08      8.38 o 
  17   3  -2      212.20      206.32     15.04 o 
  19   3  -2      160.01      145.17     13.11 o 
  21   3  -2      169.20      139.15     14.25 o 
  23   3  -2      435.13      434.03     52.69 o 
  25   3  -2      314.79      334.83     31.48 o 
  27   3  -2       39.82       32.34     11.95 o 
  29   3  -2      127.52      124.76     15.46 o 
  31   3  -2       17.24       -1.74     25.86 o 
 -28   4  -2       26.50       40.84     22.58 o 
 -26   4  -2      126.97      173.70     43.50 o 
 -24   4  -2      140.86      161.05     17.37 o 
 -22   4  -2      203.99      223.21     15.23 o 
 -20   4  -2      353.22      400.09     26.96 o 
 -18   4  -2      329.06      359.39     17.51 o 
 -16   4  -2      111.27      114.67      9.54 o 
 -14   4  -2       35.36       35.40      9.17 o 
 -12   4  -2     1452.74     1353.47     76.83 o 
 -10   4  -2      209.10      162.86     10.72 o 
  -8   4  -2      295.03      243.40     15.26 o 
  -6   4  -2     2395.34     2146.52     91.23 o 
  -4   4  -2      198.39      196.50     17.89 o 
  -2   4  -2      968.78      933.05     32.43 o 
   0   4  -2       56.34      291.02     20.30 o 
   2   4  -2     1506.02     1437.45     62.54 o 
   4   4  -2      811.99      824.84     58.98 o 
   6   4  -2     5057.19     4575.46    195.75 o 
   8   4  -2     1530.21     1316.71     51.45 o 
  10   4  -2     1289.70     1086.87     42.91 o 
  12   4  -2      227.00      175.49     10.97 o 
  14   4  -2      273.33      217.73     10.42 o 
  16   4  -2      255.99      220.22     15.18 o 
  18   4  -2      353.30      327.74     20.65 o 
  20   4  -2      411.27      394.68     33.41 o 
  22   4  -2      489.45      559.63     51.42 o 
  24   4  -2      181.95      254.04     34.78 o 
  26   4  -2       41.31       43.98     17.18 o 
  28   4  -2       75.85       79.53     18.69 o 
  30   4  -2      133.68      154.68     38.56 o 
 -25   5  -2       61.06       80.06     24.28 o 
 -23   5  -2       46.31       49.04     13.64 o 
 -21   5  -2       27.37       29.69      9.28 o 
 -19   5  -2      218.96      256.53     21.00 o 
 -17   5  -2       45.02       53.56      8.53 o 
 -15   5  -2      815.46      787.55     45.73 o 
 -13   5  -2     1207.56     1100.93     52.49 o 
 -11   5  -2      456.05      387.52     22.76 o 
  -9   5  -2      250.98      219.50     12.94 o 
  -7   5  -2       31.83       25.79      7.29 o 
  -5   5  -2      564.44      527.50     26.65 o 
  -3   5  -2      308.68      434.95     28.31 o 
  -1   5  -2     1454.72     1713.80     65.69 o 
   1   5  -2     2801.88     2674.60     92.16 o 
   3   5  -2      565.56      665.22     60.91 o 
   5   5  -2      113.26      154.18     15.81 o 
   7   5  -2      740.44      681.69     22.68 o 
   9   5  -2      614.49      561.89     19.16 o 
  11   5  -2     1397.30     1255.18     38.66 o 
  13   5  -2      657.41      598.66     26.29 o 
  17   5  -2      422.49      442.42     41.67 o 
  19   5  -2       66.65       68.98     21.71 o 
  21   5  -2       45.15       56.44     22.41 o 
  23   5  -2      237.35      263.55     23.78 o 
  25   5  -2      346.04      401.05     59.74 o 
  27   5  -2       86.11       84.01     22.81 o 
 -22   6  -2      245.61      332.48     36.27 o 
 -20   6  -2       98.42      107.12     13.13 o 
 -18   6  -2      296.02      295.59     18.04 o 
 -16   6  -2      201.65      195.93     14.39 o 
 -14   6  -2      475.00      455.09     21.98 o 
 -12   6  -2      255.02      236.79     16.79 o 
 -10   6  -2      365.79      289.27     16.15 o 
  -8   6  -2      270.52      234.32     22.70 o 
  -6   6  -2     1750.36     1568.78     71.31 o 
  -4   6  -2      175.26      223.45     15.49 o 
  -2   6  -2      219.87      353.74     19.54 o 
   0   6  -2      684.17      716.81     33.70 o 
   2   6  -2       88.50      278.08     16.68 o 
   4   6  -2      831.81      773.09     28.08 o 
   6   6  -2      195.40      229.76     30.01 o 
   8   6  -2      411.19      370.92     14.88 o 
  10   6  -2       47.76       38.96      5.69 o 
  12   6  -2        2.11       -1.36      6.06 o 
  14   6  -2       74.44       68.81     16.44 o 
  16   6  -2      247.99      263.71     28.93 o 
  18   6  -2      432.11      457.16     40.76 o 
  20   6  -2       85.46       94.59     15.91 o 
  22   6  -2      456.68      473.26     43.91 o 
  24   6  -2       77.49       77.49     24.15 o 
 -19   7  -2      110.91      138.00     24.40 o 
 -17   7  -2       31.75       21.59      8.96 o 
 -15   7  -2       48.61       59.03     10.74 o 
 -13   7  -2       83.14       71.95     10.64 o 
 -11   7  -2      118.62      110.08     11.62 o 
  -9   7  -2      401.90      415.72     21.09 o 
  -7   7  -2      580.33      528.04     29.69 o 
  -5   7  -2      286.58      291.04     20.42 o 
  -3   7  -2      149.35      167.41     11.26 o 
  -1   7  -2       18.59      223.27     19.82 o 
   1   7  -2      613.28      595.94     27.30 o 
   3   7  -2      120.01      279.38     16.53 o 
   5   7  -2      521.41      569.41     20.46 o 
   7   7  -2      387.87      409.13     28.57 o 
   9   7  -2      251.72      207.72     19.59 o 
 -12   8  -2       88.18       95.17     22.87 o 
 -10   8  -2       36.56       18.87      8.87 o 
  -8   8  -2        4.15        0.67      7.28 o 
  -6   8  -2       41.33       50.94     10.69 o 
  -4   8  -2      146.55      182.06     15.37 o 
  -2   8  -2      211.11      259.68     18.01 o 
   0   8  -2      139.47      208.43     21.50 o 
   2   8  -2      388.01      419.68     39.24 o 
   4   8  -2        7.59        6.02     12.95 o 
   6   8  -2        8.51        8.30     12.53 o 
   8   8  -2       79.41       93.01     16.31 o 
  -1   9  -2       26.14       46.48     16.81 o 
   1   9  -2        9.47       12.24     14.98 o 
 -29   1  -1       82.17      124.43     19.05 o 
 -27   1  -1       67.25      117.87     16.81 o 
 -25   1  -1       30.69       43.71      6.05 o 
 -23   1  -1      207.31      222.83     15.50 o 
 -21   1  -1      268.04      248.06     12.29 o 
 -19   1  -1      745.75      702.20     19.22 o 
 -17   1  -1     1553.48     1341.35     37.68 o 
 -15   1  -1      953.38      815.27     26.51 o 
 -13   1  -1      259.56      251.38      8.74 o 
 -11   1  -1      147.81      198.02      8.35 o 
  -9   1  -1     1465.08     1348.53     28.54 o 
  -7   1  -1     1453.82     1430.02     41.85 o 
  -5   1  -1     3565.36     3251.68     75.29 o 
  -3   1  -1     9049.77     8321.23    193.42 o 
  -1   1  -1     2981.79     3059.49    133.23 o 
   3   1  -1     9063.89     9354.96    380.43 o 
   5   1  -1     1419.75     1414.10     32.28 o 
   7   1  -1     5359.51     4973.45    169.48 o 
   9   1  -1     1936.09     1680.80     70.37 o 
  11   1  -1     4609.39     3877.81    293.26 o 
  13   1  -1      284.55      235.99     26.85 o 
  15   1  -1     1063.47      816.45     66.49 o 
  17   1  -1      211.64      225.20     28.64 o 
  19   1  -1      762.14      709.40     37.64 o 
  21   1  -1      623.06      606.20     67.34 o 
  23   1  -1      315.77      307.07     24.17 o 
  25   1  -1      324.55      308.80     19.10 o 
  27   1  -1       79.56       92.21     12.13 o 
  29   1  -1      191.18      203.95     16.59 o 
  31   1  -1       12.22       -0.01     10.81 o 
 -30   2  -1       36.52       49.72     17.72 o 
 -28   2  -1      257.41      354.27     29.38 o 
 -26   2  -1      699.95      796.37     44.01 o 
 -24   2  -1      390.71      463.83     24.68 o 
 -22   2  -1      566.81      581.05     23.08 o 
 -20   2  -1      434.70      438.75     17.44 o 
 -18   2  -1      527.82      496.82     16.40 o 
 -16   2  -1     3084.79     2980.67     81.08 o 
 -14   2  -1      422.49      392.78     15.73 o 
 -12   2  -1     2642.90     2561.68     83.37 o 
 -10   2  -1     6734.03     6153.21    200.93 o 
  -8   2  -1     2555.97     2304.12     64.04 o 
  -6   2  -1     1029.79      897.27     21.88 o 
  -4   2  -1     1692.76     1611.58     37.78 o 
  -2   2  -1     6534.31     6329.63    194.15 o 
   0   2  -1     2233.48     2173.21     63.67 o 
   2   2  -1     8025.79     7846.79    179.30 o 
   4   2  -1     6918.35     6396.02    429.18 o 
   6   2  -1      851.46      636.79     22.30 o 
   8   2  -1     4824.77     4575.87    139.77 o 
  10   2  -1     1446.44     1431.64     55.85 o 
  12   2  -1      511.06      466.86     22.52 o 
  14   2  -1     1053.47      964.80     44.66 o 
  16   2  -1      774.63      740.10     37.39 o 
  18   2  -1     2457.64     2253.50    142.67 o 
  20   2  -1      622.25      575.02     54.89 o 
  22   2  -1      335.07      336.10     26.38 o 
  24   2  -1       14.43       14.01      8.08 o 
  26   2  -1       88.07       94.29     11.71 o 
  28   2  -1      321.68      357.05     22.00 o 
  30   2  -1      169.93      171.36     17.29 o 
  32   2  -1      191.28      217.64     31.58 o 
 -29   3  -1      159.81      194.61     24.24 o 
 -27   3  -1      263.73      270.14     32.16 o 
 -25   3  -1       60.61       88.86     19.76 o 
 -23   3  -1       84.91       82.17     12.33 o 
 -21   3  -1      130.73      139.32     10.86 o 
 -19   3  -1      685.01      694.58     27.45 o 
 -17   3  -1      935.95      930.71     42.17 o 
 -15   3  -1      282.22      279.20     13.53 o 
 -13   3  -1      858.16      832.22     29.97 o 
 -11   3  -1      958.77      929.39     32.98 o 
  -9   3  -1     4187.33     3824.51    126.87 o 
  -7   3  -1      902.56      795.64     28.84 o 
  -5   3  -1     3239.66     3024.70     95.73 o 
  -3   3  -1     8578.28     8048.88    259.09 o 
  -1   3  -1     2027.57     2174.24     89.09 o 
   1   3  -1     1457.59     1554.50     49.14 o 
   3   3  -1      905.26      935.86     36.60 o 
   5   3  -1     1249.83     1234.47     80.72 o 
   7   3  -1     2167.90     1832.30     57.10 o 
   9   3  -1     1376.19     1232.78     39.83 o 
  11   3  -1     2939.96     2687.68     83.79 o 
  13   3  -1     1240.82     1125.64     36.92 o 
  15   3  -1       86.74       62.75      9.09 o 
  17   3  -1       89.85       89.11     18.59 o 
  19   3  -1      408.94      406.87     23.70 o 
  21   3  -1     1123.76     1102.40     88.78 o 
  23   3  -1      288.79      304.93     20.91 o 
  25   3  -1      752.24      802.00     56.73 o 
  27   3  -1      676.39      761.61     60.12 o 
  29   3  -1       61.09       71.10     13.85 o 
  31   3  -1       22.30       36.52     23.49 o 
 -28   4  -1       26.17       33.00     22.58 o 
 -26   4  -1      112.20       91.16     13.51 o 
 -24   4  -1      468.98      590.78     41.10 o 
 -22   4  -1       95.11      101.47     11.85 o 
 -20   4  -1      324.07      360.96     18.19 o 
 -18   4  -1      378.22      396.16     27.00 o 
 -16   4  -1       34.81       29.30      6.76 o 
 -14   4  -1       50.29       53.06     11.22 o 
 -12   4  -1     2007.89     1902.62     95.99 o 
 -10   4  -1     1781.84     1596.61     55.54 o 
  -8   4  -1      404.48      343.95     15.56 o 
  -6   4  -1     1451.76     1342.87     56.86 o 
  -4   4  -1     1092.30      954.09     41.95 o 
  -2   4  -1      437.52      546.65     23.63 o 
   0   4  -1      545.70      800.52     34.78 o 
   2   4  -1     1921.21     2033.10     88.04 o 
   4   4  -1     2493.19     2440.99     79.25 o 
   6   4  -1      586.78      527.44     20.16 o 
   8   4  -1       20.85       18.98      3.15 o 
  10   4  -1      725.73      633.22     23.37 o 
  12   4  -1      974.05      945.23     38.86 o 
  14   4  -1     1285.11     1160.86     38.02 o 
  16   4  -1      314.81      312.27     19.15 o 
  18   4  -1      265.12      263.39     24.74 o 
  20   4  -1      121.28      120.48     11.29 o 
  22   4  -1       13.23       15.29      8.60 o 
  24   4  -1       35.46       39.19     14.45 o 
  26   4  -1      185.88      202.15     22.23 o 
  28   4  -1       53.05       58.96     18.07 o 
 -27   5  -1       49.72       33.04     17.72 o 
 -25   5  -1       27.93       28.73      8.54 o 
 -23   5  -1       87.28       96.28      9.72 o 
 -21   5  -1       85.54      102.17     11.65 o 
 -19   5  -1       61.88       43.40     10.07 o 
 -17   5  -1       18.32       10.08      7.91 o 
 -15   5  -1      213.93      219.74     16.13 o 
 -13   5  -1       76.17       78.50      8.37 o 
 -11   5  -1      570.79      526.78     23.28 o 
  -9   5  -1       19.97       18.31      5.85 o 
  -7   5  -1      223.41      192.76     13.54 o 
  -5   5  -1      204.90      173.50     12.56 o 
  -3   5  -1      133.25      164.30     11.62 o 
  -1   5  -1      316.23      403.94     19.69 o 
   3   5  -1     2451.06     2220.13     82.08 o 
   5   5  -1      529.62      571.04     45.43 o 
   7   5  -1     1128.42      970.47     31.47 o 
   9   5  -1      206.88      172.36      9.12 o 
  11   5  -1      105.58       86.84      6.44 o 
  13   5  -1      938.84      879.41     43.25 o 
  15   5  -1      638.65      671.61     35.49 o 
  17   5  -1      579.01      541.12     48.19 o 
  19   5  -1      302.60      306.84     33.93 o 
  21   5  -1      207.77      243.15     27.04 o 
  23   5  -1       63.66       52.04     15.61 o 
  25   5  -1        0.11        1.58     14.70 o 
  27   5  -1        8.14        3.00     16.77 o 
 -24   6  -1       46.90       86.99     22.95 o 
 -22   6  -1      117.91      108.88     11.54 o 
 -20   6  -1      122.00      149.72     11.29 o 
 -18   6  -1      121.01      107.71      9.46 o 
 -16   6  -1       85.76       81.38     10.31 o 
 -14   6  -1      118.53      121.02     11.12 o 
 -12   6  -1      214.42      196.49     13.14 o 
 -10   6  -1       79.75       65.20      8.70 o 
  -8   6  -1       14.04       16.62      6.65 o 
  -4   6  -1     1946.07     1765.95     75.05 o 
  -2   6  -1      439.17      567.86     20.72 o 
   0   6  -1      265.87      361.08     14.80 o 
   2   6  -1      255.88      347.44     30.27 o 
   4   6  -1      922.92      834.33     25.04 o 
   6   6  -1       29.09       23.59      7.60 o 
   8   6  -1      126.90      108.47      7.01 o 
  10   6  -1      178.92      153.45     11.66 o 
  12   6  -1      127.60      128.79     11.32 o 
  14   6  -1      268.43      277.65     19.05 o 
  16   6  -1      258.73      243.38     19.25 o 
  18   6  -1       73.72       63.51     14.46 o 
  20   6  -1      219.75      232.42     21.01 o 
 -19   7  -1      198.38      215.78     29.05 o 
 -17   7  -1       84.23       74.46      9.56 o 
 -15   7  -1      204.95      189.24     12.30 o 
 -13   7  -1      203.22      206.91     12.31 o 
 -11   7  -1       35.30       32.36      6.81 o 
  -9   7  -1       49.19       46.09      7.32 o 
  -7   7  -1       97.22      110.61      9.64 o 
  -5   7  -1      262.45      297.80     44.43 o 
  -3   7  -1      477.31      596.90     42.53 o 
  -1   7  -1      604.16      711.71     44.10 o 
   1   7  -1      456.36      536.04     43.00 o 
   3   7  -1        2.75       42.84      7.26 o 
   5   7  -1       39.85       46.60      7.29 o 
   7   7  -1       55.27       37.64      7.18 o 
   9   7  -1      345.57      340.42     20.21 o 
  11   7  -1      333.36      311.81     18.86 o 
  13   7  -1       56.71       32.75     17.85 o 
  15   7  -1      132.71      125.88     24.45 o 
 -12   8  -1       90.57       82.57     13.57 o 
 -10   8  -1       75.19       72.56      9.47 o 
  -8   8  -1      107.85       96.17      9.96 o 
  -6   8  -1       94.17       92.75     10.91 o 
  -4   8  -1       79.32       86.55     11.75 o 
  -2   8  -1      100.84      136.93     12.58 o 
   0   8  -1      129.05      178.31     35.40 o 
   2   8  -1      146.81      182.28     20.92 o 
   4   8  -1      679.17      673.19     29.64 o 
   6   8  -1      192.73      223.00     22.04 o 
   8   8  -1       16.39       14.44     12.58 o 
  -3   9  -1      210.58      236.32     25.57 o 
  -1   9  -1      221.31      280.40     27.72 o 
   1   9  -1       39.78      122.81     20.92 o 
 -30   0   0      214.92      275.66     26.48 o 
 -28   0   0      244.70      277.91     24.65 o 
 -26   0   0      704.25      840.74     34.36 o 
 -24   0   0      908.79      972.78     32.50 o 
 -22   0   0       23.48       40.16      5.83 o 
 -20   0   0      448.48      430.89     19.68 o 
 -18   0   0      627.33      583.66     24.79 o 
 -16   0   0     1500.28     1356.51     50.69 o 
 -14   0   0     5255.14     5053.68    180.33 o 
 -12   0   0     1499.73     1284.77     73.00 o 
 -10   0   0     3677.28     3185.21    175.77 o 
  -8   0   0      824.33      597.60     25.08 o 
  -6   0   0     8804.73     7224.94    281.23 o 
  -4   0   0     7782.43     6104.54    337.46 o 
  -2   0   0     4176.73     2983.87    169.25 o 
   2   0   0     3913.09     3066.05    170.50 o 
   4   0   0     7606.20     6106.99    339.37 o 
   6   0   0     8781.10     7382.54    285.56 o 
   8   0   0      813.13      608.68     27.31 o 
  10   0   0     3718.72     3261.99    181.49 o 
  14   0   0     5256.15     4819.98    276.74 o 
  16   0   0     1503.88     1248.83     78.40 o 
  18   0   0      660.68      555.77     39.26 o 
  20   0   0      455.15      390.72     25.99 o 
  22   0   0       26.42       36.28     16.12 o 
  24   0   0      909.39      848.19     78.50 o 
  26   0   0      663.92      679.53     77.49 o 
  28   0   0      260.24      270.57     24.68 o 
  30   0   0      212.55      212.33     23.97 o 
 -31   1   0      193.33      248.94     26.60 o 
 -29   1   0       34.80       39.97     14.94 o 
 -27   1   0      102.91      127.22      9.88 o 
 -25   1   0       11.20       13.48      4.79 o 
 -23   1   0      878.67      901.06     23.71 o 
 -21   1   0      329.40      392.09     21.58 o 
 -19   1   0     1763.46     1694.59     45.35 o 
 -17   1   0      919.00      851.90     22.72 o 
 -15   1   0     2196.79     1941.71     54.12 o 
 -13   1   0      355.60      284.58      7.94 o 
 -11   1   0     1008.41      851.04     19.55 o 
  -9   1   0      908.48      796.59     18.01 o 
  -7   1   0    17872.24    15238.59    326.32 o 
  -5   1   0     3433.50     2947.92     62.01 o 
  -3   1   0     3703.22     3353.42    137.67 o 
   3   1   0     3564.92     2975.88     64.59 o 
   5   1   0     3560.98     3195.77     83.09 o 
   7   1   0    17833.60    16158.98    516.30 o 
   9   1   0      836.80      810.69     28.59 o 
  11   1   0      977.20      897.08     40.14 o 
  13   1   0      362.42      310.35     17.42 o 
  15   1   0     2193.52     1993.64    111.15 o 
  17   1   0      914.21      856.06     33.19 o 
  19   1   0     1690.61     1477.79     69.40 o 
  21   1   0      348.76      393.69     19.52 o 
  23   1   0      878.62      818.78     54.87 o 
  25   1   0        8.59       19.60      8.60 o 
  27   1   0      102.95      112.93     12.43 o 
  29   1   0       35.93       29.95     10.99 o 
  31   1   0      193.63      223.68     24.02 o 
 -32   2   0       19.72       42.75     19.09 o 
 -30   2   0      118.60      129.32     20.92 o 
 -28   2   0       71.10       92.31     12.69 o 
 -26   2   0       32.13       18.49      7.73 o 
 -24   2   0      384.95      396.08     20.20 o 
 -22   2   0       68.76       72.46     14.21 o 
 -20   2   0      839.61      794.02     24.23 o 
 -18   2   0      273.49      298.10     10.53 o 
 -16   2   0     2150.08     1926.68     48.30 o 
 -14   2   0      198.09      193.32      8.05 o 
 -12   2   0      456.03      389.92     10.97 o 
 -10   2   0       69.65       54.59      3.00 o 
  -8   2   0     3260.75     3285.52     85.50 o 
  -6   2   0     2151.04     2089.32     85.93 o 
  -4   2   0      325.34      280.93      9.21 o 
  -2   2   0      536.21      573.39     42.35 o 
   0   2   0     7154.44     6548.84    184.32 o 
   2   2   0      505.35      486.25     35.73 o 
   4   2   0      313.30      247.09      7.19 o 
   6   2   0     2175.08     1905.97     45.65 o 
   8   2   0     3219.28     3178.76     84.77 o 
  10   2   0       62.58       40.42      5.59 o 
  12   2   0      473.55      405.99     20.86 o 
  14   2   0      194.54      200.65     13.62 o 
  16   2   0     2178.42     1928.59     71.01 o 
  18   2   0      266.65      325.81     37.48 o 
  20   2   0      848.94      766.26     40.52 o 
  22   2   0       72.16       86.89     10.02 o 
  24   2   0      382.86      358.41     20.10 o 
  26   2   0       35.70       25.55      9.87 o 
  28   2   0       75.79       79.47     13.04 o 
  30   2   0      119.46      123.74     15.30 o 
 -29   3   0       70.87       81.68     18.63 o 
 -27   3   0       29.15       39.40      9.60 o 
 -25   3   0      180.51      161.63     14.19 o 
 -23   3   0      114.83      121.64     13.72 o 
 -21   3   0       71.51       72.57      8.64 o 
 -19   3   0       74.48       81.84      8.24 o 
 -17   3   0       90.54       98.56      8.23 o 
 -15   3   0      271.07      237.20     12.10 o 
 -13   3   0      365.07      321.55     14.16 o 
 -11   3   0      246.68      233.75     10.83 o 
  -9   3   0      375.50      395.20     15.26 o 
  -7   3   0      611.87      543.46     20.08 o 
  -5   3   0     4669.82     4512.07    176.10 o 
  -3   3   0      688.38      735.42     25.75 o 
  -1   3   0      135.26      175.94     20.41 o 
   1   3   0      149.51      165.32      8.78 o 
   3   3   0      720.46      694.92     24.58 o 
   5   3   0     4644.78     4368.52    127.16 o 
   7   3   0      631.62      530.84     13.58 o 
   9   3   0      355.14      363.49     14.10 o 
  11   3   0      252.37      208.43      8.16 o 
  13   3   0      351.45      310.10     18.38 o 
  15   3   0      282.70      234.43     15.94 o 
  17   3   0       90.39       88.64      8.98 o 
  19   3   0       73.35       79.38      9.16 o 
  21   3   0       75.41       66.26     13.11 o 
  23   3   0      113.18      100.66     20.08 o 
  25   3   0      183.07      181.04     15.51 o 
  27   3   0       29.87       28.00     11.64 o 
  29   3   0       72.38       68.71     13.99 o 
  31   3   0      323.90      427.90     43.62 o 
 -28   4   0      123.45      145.55     21.37 o 
 -26   4   0       99.43       83.45     12.85 o 
 -24   4   0      189.31      214.41     12.21 o 
 -22   4   0      110.88      131.23     11.38 o 
 -20   4   0      103.15      132.64     11.08 o 
 -18   4   0      416.86      437.18     24.53 o 
 -16   4   0      510.25      471.53     19.71 o 
 -14   4   0     1419.09     1271.60     46.08 o 
 -12   4   0     1624.46     1500.74     59.95 o 
 -10   4   0     1847.99     1710.63     58.35 o 
  -8   4   0      111.96       85.91      7.03 o 
  -6   4   0      196.39      199.40     20.19 o 
  -4   4   0     1066.10     1053.58     44.17 o 
  -2   4   0     1020.43     1011.98     35.16 o 
   0   4   0      783.35      832.80     26.68 o 
   2   4   0      987.00      944.67     37.93 o 
   4   4   0     1100.19     1022.68     31.91 o 
   6   4   0      202.60      182.14     11.07 o 
   8   4   0      121.77       86.86      5.53 o 
  10   4   0     1853.33     1701.88     58.18 o 
  12   4   0     1585.69     1470.13     48.67 o 
  14   4   0     1429.84     1337.49     38.18 o 
  16   4   0      470.39      419.13     19.90 o 
  18   4   0      419.52      435.58     21.05 o 
  20   4   0      106.51      111.50     11.36 o 
  22   4   0      117.65      122.20     14.29 o 
  24   4   0      179.10      209.98     39.20 o 
  26   4   0       98.22      100.51     28.76 o 
  28   4   0      132.17      145.67     27.45 o 
 -27   5   0       15.36       12.39     10.53 o 
 -25   5   0       69.40       80.87     11.47 o 
 -23   5   0       82.09       90.13      9.48 o 
 -21   5   0      493.54      522.43     41.99 o 
 -19   5   0      230.26      207.45     11.51 o 
 -17   5   0      735.74      726.11     26.12 o 
 -15   5   0      240.88      230.11     19.75 o 
 -13   5   0      248.00      214.06     13.58 o 
 -11   5   0      586.48      524.08     22.86 o 
  -9   5   0     1088.75      966.24     35.57 o 
  -7   5   0     2555.39     2215.96     75.23 o 
  -5   5   0     1166.75     1057.74     35.78 o 
  -3   5   0      774.93      712.13     24.92 o 
  -1   5   0      155.55      210.34     10.36 o 
   1   5   0      157.29      246.60     24.55 o 
   3   5   0      789.77      714.31     20.94 o 
   5   5   0     1194.57     1077.11     29.79 o 
   7   5   0     2555.16     2229.92     53.06 o 
   9   5   0     1051.38      960.30     27.26 o 
  11   5   0      620.81      590.77     17.61 o 
  13   5   0      250.63      212.85     13.35 o 
  15   5   0      248.12      234.66     14.46 o 
  17   5   0      728.09      742.26     92.97 o 
  19   5   0      238.61      225.00     22.79 o 
  21   5   0      491.96      563.72     95.77 o 
  23   5   0       77.12       71.12     27.29 o 
  25   5   0       69.03       90.48     20.44 o 
 -24   6   0      163.01      173.01     17.56 o 
 -22   6   0      157.84      168.98     12.55 o 
 -20   6   0       37.48       32.93      7.99 o 
 -18   6   0        2.24        8.05      6.32 o 
 -16   6   0      187.26      162.63     10.65 o 
 -14   6   0      368.09      353.03     14.90 o 
 -12   6   0      402.53      352.78     14.53 o 
 -10   6   0      110.31      110.23      8.59 o 
  -8   6   0      767.07      730.01     24.15 o 
  -6   6   0      407.41      390.86     16.61 o 
  -4   6   0      186.41      260.10     19.76 o 
  -2   6   0     1654.39     1604.31     52.74 o 
   0   6   0       34.48      379.75     24.45 o 
   2   6   0     1634.30     1573.66     43.57 o 
   4   6   0      205.55      276.61     28.03 o 
   6   6   0      424.38      388.40     13.78 o 
   8   6   0      781.06      769.16     25.78 o 
  10   6   0      106.96       88.51      7.70 o 
  12   6   0      410.70      362.83     35.76 o 
  14   6   0      377.38      366.03     20.01 o 
  16   6   0      182.58      180.25     25.65 o 
  18   6   0        2.69       18.18     18.26 o 
  20   6   0       41.11       43.37     23.08 o 
 -19   7   0      172.44      172.12     14.42 o 
 -17   7   0      229.05      238.31     14.08 o 
 -15   7   0      450.75      454.10     18.97 o 
 -13   7   0      315.76      305.42     14.66 o 
 -11   7   0       40.80       37.72      7.30 o 
  -9   7   0      156.57      156.31     10.34 o 
  -7   7   0       10.24        3.49      5.74 o 
  -5   7   0       39.70       51.36      8.79 o 
  -3   7   0        9.54       40.96     10.54 o 
  -1   7   0      517.47      552.04     37.18 o 
   1   7   0      503.70      530.69     20.67 o 
   3   7   0        7.38       36.24      9.18 o 
   5   7   0       40.12       28.87      9.13 o 
   7   7   0       12.67        8.71      6.63 o 
   9   7   0      154.68      146.80     13.60 o 
  11   7   0       38.08       33.89      9.51 o 
  13   7   0      322.54      305.92     34.24 o 
  15   7   0      455.37      467.08     44.41 o 
  17   7   0      219.94      203.32     32.16 o 
  19   7   0      178.67      185.06     32.41 o 
  21   7   0       94.90      111.23     31.33 o 
 -14   8   0       37.41       30.50     21.46 o 
 -12   8   0       80.81       70.01     10.69 o 
 -10   8   0      120.67      120.05     11.98 o 
  -8   8   0      230.22      249.82     37.66 o 
  -6   8   0      308.08      298.43     14.27 o 
  -4   8   0       62.14       62.99     12.48 o 
  -2   8   0       69.39       64.97     16.89 o 
   0   8   0        0.76       15.73      9.07 o 
   2   8   0       68.51       75.01      9.71 o 
   4   8   0       59.91       77.08     11.06 o 
   6   8   0      310.53      336.13     27.18 o 
   8   8   0      234.53      235.74     23.28 o 
  -3   9   0       89.50       86.49     20.00 o 
  -1   9   0      100.89       99.23     20.30 o 
   1   9   0       97.90      122.43     21.46 o 
 -33   1   1       13.21       22.20     17.97 o 
 -31   1   1       11.88        9.63     14.90 o 
 -29   1   1      191.69      228.45     20.30 o 
 -27   1   1       78.64       93.67      8.13 o 
 -25   1   1      310.41      353.64     13.81 o 
 -23   1   1      307.01      317.30      9.97 o 
 -21   1   1      626.98      588.75     15.10 o 
 -19   1   1      748.42      686.85     18.95 o 
 -17   1   1      214.68      187.61      7.71 o 
 -15   1   1     1051.56      856.57     28.45 o 
 -13   1   1      282.06      233.38      8.66 o 
 -11   1   1     4677.28     4424.10    104.86 o 
  -9   1   1     1908.25     1798.75     43.29 o 
  -7   1   1     5360.78     4818.83    116.83 o 
  -5   1   1     1391.04     1377.42     34.28 o 
  -3   1   1     9047.42     9264.77    532.96 o 
   1   1   1     2956.28     2908.36    118.06 o 
   3   1   1     9168.28     8160.48    255.32 o 
   5   1   1     3507.82     3389.11    110.47 o 
   7   1   1     1527.06     1511.15     32.76 o 
   9   1   1     1468.37     1401.52     32.79 o 
  11   1   1      145.33      194.93      7.29 o 
  13   1   1      265.93      253.37     12.34 o 
  15   1   1      949.52      775.92     30.68 o 
  17   1   1     1569.29     1344.49     49.50 o 
  19   1   1      717.15      657.17     28.32 o 
  21   1   1      258.30      214.29     14.81 o 
  23   1   1      208.44      223.36     14.16 o 
  25   1   1       31.88       32.40      9.24 o 
  27   1   1       71.72       81.25     11.98 o 
  29   1   1       79.53       68.92     12.91 o 
 -32   2   1      183.54      225.78     27.39 o 
 -30   2   1      168.64      206.33     18.02 o 
 -28   2   1      323.62      402.36     31.83 o 
 -26   2   1       89.10      106.50     10.87 o 
 -24   2   1       15.76       10.87      4.19 o 
 -22   2   1      328.17      325.88     10.27 o 
 -20   2   1      636.60      585.87     18.83 o 
 -18   2   1     2396.51     2281.27     55.13 o 
 -16   2   1      801.35      785.15     21.16 o 
 -14   2   1     1079.14      960.93     25.30 o 
 -12   2   1      484.78      431.16     12.71 o 
 -10   2   1     1445.43     1454.94     41.95 o 
  -8   2   1     4742.15     4847.10    132.36 o 
  -6   2   1      881.77      760.57     18.38 o 
  -4   2   1     6910.21     7092.74    191.09 o 
  -2   2   1     7882.08     8287.48    218.52 o 
   0   2   1     2334.57     2249.00     74.00 o 
   2   2   1     6558.04     6322.57    116.73 o 
   4   2   1     1709.01     1628.36     52.29 o 
   6   2   1     1031.13      915.11     24.91 o 
   8   2   1     2556.74     2418.09     55.32 o 
  10   2   1     6789.23     6285.29    210.13 o 
  12   2   1     2630.87     2472.38     87.42 o 
  14   2   1      423.06      372.17     17.67 o 
  16   2   1     3088.07     2908.65    119.51 o 
  18   2   1      535.12      475.52     22.38 o 
  20   2   1      437.67      430.36     20.94 o 
  22   2   1      563.46      535.07     42.60 o 
  24   2   1      392.86      430.71     29.82 o 
  26   2   1      707.48      775.48     49.31 o 
  28   2   1      245.94      282.92     19.40 o 
  30   2   1       38.64       31.22     19.17 o 
 -29   3   1       63.64       82.66     13.58 o 
 -27   3   1      687.13      888.49     91.45 o 
 -25   3   1      740.85      784.23     28.53 o 
 -23   3   1      285.63      307.27     16.20 o 
 -21   3   1     1141.87     1057.27     48.67 o 
 -19   3   1      401.95      402.89     18.73 o 
 -17   3   1       87.74       91.90      6.49 o 
 -15   3   1       75.15       58.81      5.22 o 
 -13   3   1     1268.91     1117.33     39.26 o 
 -11   3   1     2926.24     2644.50     88.07 o 
  -9   3   1     1378.46     1244.95     34.99 o 
  -7   3   1     2200.84     1971.86     52.57 o 
  -5   3   1     1243.76     1326.28     36.62 o 
  -3   3   1      898.45      985.69     27.99 o 
  -1   3   1     1423.94     1538.68     49.26 o 
   1   3   1     2048.12     2113.48     93.60 o 
   3   3   1     8651.51     8081.43    186.26 o 
   5   3   1     3177.57     2899.33     66.59 o 
   7   3   1      954.77      820.21     20.77 o 
   9   3   1     4228.10     3932.46    106.24 o 
  11   3   1      967.97      937.65     29.16 o 
  13   3   1      850.72      803.01     33.04 o 
  15   3   1      286.62      281.68     14.73 o 
  17   3   1      946.96      945.43     48.41 o 
  19   3   1      690.69      704.38     56.84 o 
  21   3   1      139.35      130.23     11.87 o 
  23   3   1       87.84       81.50     11.54 o 
  25   3   1       60.70       78.54     12.37 o 
  27   3   1      255.84      297.76     37.09 o 
  29   3   1      150.08      181.64     23.15 o 
 -30   4   1        0.13        0.75     19.05 o 
 -28   4   1       58.40       49.51     16.77 o 
 -26   4   1      185.13      191.73     13.38 o 
 -24   4   1       32.96       39.60      8.64 o 
 -22   4   1       15.79       22.03      7.12 o 
 -20   4   1      123.48      127.83      8.85 o 
 -18   4   1      269.34      262.57     11.75 o 
 -16   4   1      306.71      303.54     12.34 o 
 -14   4   1     1304.16     1107.58     36.36 o 
 -12   4   1      950.67      933.38     28.17 o 
 -10   4   1      700.79      650.97     20.23 o 
  -8   4   1       27.35       31.78      4.15 o 
  -6   4   1      591.65      593.29     17.82 o 
  -4   4   1     2529.61     2585.28     70.18 o 
  -2   4   1     1880.46     2099.71     66.09 o 
   0   4   1      531.68      691.32     27.56 o 
   2   4   1      428.42      472.36     16.29 o 
   4   4   1     1100.26      985.25     24.28 o 
   6   4   1     1403.42     1348.53     36.40 o 
   8   4   1      413.16      373.57     12.13 o 
  10   4   1     1786.74     1653.72     60.08 o 
  12   4   1     1943.19     1893.22     45.33 o 
  14   4   1       54.82       58.71      7.62 o 
  16   4   1       31.14       30.45      7.48 o 
  18   4   1      385.19      395.16     26.13 o 
  20   4   1      326.03      359.20     30.25 o 
  22   4   1       93.32       97.63     13.20 o 
  24   4   1      475.60      569.91     57.92 o 
  26   4   1      112.32      149.91     21.41 o 
 -27   5   1        7.36        2.94     10.22 o 
 -25   5   1        0.12       -8.55      8.55 o 
 -23   5   1       62.02       63.39      9.93 o 
 -21   5   1      212.95      231.88     15.58 o 
 -19   5   1      305.34      287.11     13.46 o 
 -17   5   1      565.16      489.24     18.44 o 
 -15   5   1      660.15      654.56     25.31 o 
 -13   5   1      927.35      818.81     26.22 o 
 -11   5   1      105.77      107.11      7.30 o 
  -9   5   1      216.07      203.46      9.35 o 
  -7   5   1     1152.29     1019.81     30.09 o 
  -5   5   1      548.96      577.72     58.08 o 
  -3   5   1     2449.71     2239.33     76.16 o 
  -1   5   1      180.15      307.18     15.16 o 
   1   5   1      319.36      372.87     44.87 o 
   3   5   1      135.04      141.26      7.68 o 
   5   5   1      199.33      167.17      7.56 o 
   7   5   1      212.70      196.60      8.65 o 
   9   5   1       17.61       11.79      4.20 o 
  11   5   1      569.69      539.37     20.64 o 
  13   5   1       64.87       65.52      7.83 o 
  15   5   1      222.63      251.66     14.99 o 
  17   5   1       16.88       20.51     10.98 o 
  19   5   1       61.30       48.76     14.25 o 
  21   5   1       80.41       92.86     17.23 o 
  23   5   1       83.78      113.30     19.59 o 
  25   5   1       32.04       19.37     17.57 o 
 -24   6   1       37.69       38.23     10.92 o 
 -22   6   1      352.72      418.24     24.36 o 
 -20   6   1      215.60      232.67     13.46 o 
 -18   6   1       77.49       64.50      8.88 o 
 -16   6   1      252.11      220.28     12.07 o 
 -14   6   1      261.39      234.40     12.11 o 
 -12   6   1      123.78      125.74      8.92 o 
 -10   6   1      179.30      162.85      9.56 o 
  -8   6   1      121.56      121.79      8.44 o 
  -6   6   1       23.00       20.15      6.76 o 
  -4   6   1      942.07      891.73     35.61 o 
  -2   6   1      262.43      364.68     24.10 o 
   0   6   1      272.94      332.67     28.53 o 
   2   6   1      437.45      461.72     31.54 o 
   4   6   1     1933.41     1761.64     54.93 o 
   6   6   1      219.27      196.75     14.54 o 
   8   6   1       15.47        2.48      5.51 o 
  10   6   1       76.41       61.45      7.34 o 
  12   6   1      214.06      200.00     26.87 o 
  14   6   1      123.71      124.25     12.39 o 
  16   6   1       87.83       83.09     21.75 o 
  18   6   1      118.44      148.29     26.60 o 
  20   6   1      126.37      175.93     30.34 o 
 -19   7   1      212.42      275.04     15.46 o 
 -17   7   1       54.08       65.35      9.44 o 
 -15   7   1      133.40      143.00     11.01 o 
 -13   7   1       56.03       53.17      7.81 o 
 -11   7   1      325.21      277.07     15.46 o 
  -9   7   1      342.11      335.60     16.63 o 
  -7   7   1       59.69       53.24      8.31 o 
  -5   7   1       40.03       49.11      6.68 o 
  -3   7   1        3.59       30.30     10.42 o 
  -1   7   1      441.93      581.16     46.62 o 
   1   7   1      625.87      761.38     27.12 o 
   3   7   1      466.91      508.83     21.61 o 
   5   7   1      250.28      259.59     28.47 o 
   7   7   1       91.89       88.68      9.56 o 
   9   7   1       52.62       49.20     10.64 o 
  11   7   1       38.02       23.47      9.46 o 
  13   7   1      203.84      209.44     16.69 o 
  15   7   1      202.30      196.43     29.59 o 
  17   7   1       81.81       99.57     26.35 o 
  19   7   1      199.22      251.01     37.77 o 
 -14   8   1      150.72      156.63     26.81 o 
 -12   8   1      224.32      228.83     15.41 o 
 -10   8   1      159.38      163.14     11.22 o 
  -8   8   1       17.95       14.20      6.93 o 
  -6   8   1      197.85      191.95     17.10 o 
  -4   8   1      676.31      679.81     26.42 o 
  -2   8   1      138.80      268.77     42.81 o 
   0   8   1      127.29      185.27     13.06 o 
   2   8   1      100.74      131.82     17.94 o 
   4   8   1       79.21       85.67     11.58 o 
   6   8   1       91.35      112.71     14.51 o 
   8   8   1      113.78      108.33     15.02 o 
  10   8   1       74.15       51.69     13.11 o 
  12   8   1       92.32       80.39     26.89 o 
  14   8   1       56.03       69.02     27.31 o 
  -3   9   1      136.99      161.36     23.74 o 
  -1   9   1       37.17       80.31     19.92 o 
   1   9   1      225.51      261.72     28.84 o 
 -32   0   2      249.75      286.95     29.14 o 
 -30   0   2      221.93      267.67     19.42 o 
 -28   0   2      181.40      197.08     15.52 o 
 -26   0   2      338.50      356.76     19.74 o 
 -24   0   2      688.54      755.54     33.64 o 
 -22   0   2      563.81      520.08     24.59 o 
 -20   0   2     2332.62     2275.53     86.40 o 
 -18   0   2     7292.69     6721.98    173.52 o 
 -16   0   2     3475.18     3228.38     94.36 o 
 -14   0   2      392.00      335.70     12.02 o 
 -12   0   2     1298.12     1206.88     36.35 o 
 -10   0   2     1093.63      846.22     25.74 o 
  -8   0   2     9050.91     8413.70    240.01 o 
  -6   0   2    10608.42    10244.06    306.41 o 
  -4   0   2       30.18       44.04      2.27 o 
  -2   0   2     5399.29     8633.93    382.69 o 
   0   0   2    16671.73    26441.07    894.31 o 
   2   0   2     4101.56     5129.74    272.28 o 
   4   0   2     7407.35     7414.94    292.33 o 
   6   0   2     4862.17     4997.60    211.81 o 
   8   0   2    23878.71    23808.40   1011.80 o 
  10   0   2      206.26      236.96     12.63 o 
  12   0   2      405.00      376.69     50.80 o 
  14   0   2      203.93      210.50     19.51 o 
  16   0   2     1186.34     1109.66     53.66 o 
  18   0   2      412.40      356.95     23.53 o 
  20   0   2     1363.91     1253.59     61.64 o 
  22   0   2      635.67      647.84     49.80 o 
  24   0   2      286.99      314.84     24.57 o 
  26   0   2      350.65      345.49     27.68 o 
  28   0   2       14.42       -3.37     18.01 o 
  30   0   2       58.45       57.23     30.09 o 
 -33   1   2        1.42       -2.91     17.10 o 
 -31   1   2      102.73      113.12     12.26 o 
 -29   1   2      117.12      128.26      9.73 o 
 -27   1   2      300.96      310.08     17.50 o 
 -25   1   2      315.63      356.04     13.95 o 
 -23   1   2      500.86      506.51     13.69 o 
 -21   1   2       45.85       40.84      4.10 o 
 -19   1   2     1638.58     1517.48     33.19 o 
 -17   1   2      332.07      301.39      8.76 o 
 -15   1   2     4206.27     3907.37     89.42 o 
 -13   1   2     3409.32     3274.98     69.53 o 
 -11   1   2     2729.32     2651.78     56.34 o 
  -9   1   2     5675.03     5673.24    118.86 o 
  -7   1   2     1834.61     2076.47     67.00 o 
  -5   1   2     4143.14     4926.99    176.36 o 
  -3   1   2    32261.37    38728.46   1010.58 o 
  -1   1   2     8993.96    10621.51    214.32 o 
   1   1   2    26315.54    27804.49    713.46 o 
   3   1   2     2537.00     2442.04     56.87 o 
   5   1   2      761.21      714.13     24.80 o 
   7   1   2      981.93      945.54     26.43 o 
   9   1   2      372.53      314.73      9.37 o 
  11   1   2      760.53      652.28     25.28 o 
  13   1   2     1582.45     1400.39     48.99 o 
  15   1   2     1801.06     1752.58     62.96 o 
  17   1   2      623.39      540.09     23.08 o 
  19   1   2      871.55      840.91     31.12 o 
  21   1   2      641.25      572.59     23.93 o 
  23   1   2      385.36      387.77     19.58 o 
  25   1   2       61.19       57.45     10.42 o 
  27   1   2      196.34      203.84     16.45 o 
  29   1   2       55.85       55.80     12.66 o 
 -32   2   2       57.91       84.51     14.97 o 
 -30   2   2        6.79        7.36      8.52 o 
 -28   2   2       40.93       33.20     10.19 o 
 -26   2   2       11.89       -5.07      5.86 o 
 -24   2   2        0.60       -3.51      3.92 o 
 -22   2   2       51.26       48.72      4.73 o 
 -20   2   2       25.61       24.45      4.12 o 
 -18   2   2       40.79       45.97      7.89 o 
 -16   2   2      129.91      112.38      5.15 o 
 -14   2   2      775.79      792.09     20.85 o 
 -12   2   2      183.85      170.26      7.28 o 
 -10   2   2     1874.43     1907.70     46.45 o 
  -8   2   2     3754.45     3942.88     93.83 o 
  -6   2   2      373.78      468.18     14.10 o 
  -4   2   2     1458.03     1621.27     41.18 o 
  -2   2   2      996.31     1146.78     27.23 o 
   0   2   2      740.25      747.74     21.32 o 
   2   2   2     2060.07     2044.36     44.14 o 
   4   2   2      473.15      425.46     11.48 o 
   6   2   2      171.81      166.58      6.39 o 
   8   2   2      495.23      419.27     24.11 o 
  10   2   2       42.61       32.39      3.78 o 
  12   2   2       56.87       40.99      4.42 o 
  14   2   2      332.50      334.65     20.57 o 
  16   2   2     1576.48     1448.41     54.11 o 
  18   2   2      139.21      136.33     11.25 o 
  20   2   2       15.82       14.68      7.56 o 
  22   2   2      248.62      278.67     17.69 o 
  24   2   2       97.66      121.95     12.40 o 
  26   2   2       41.30       37.88     11.15 o 
  28   2   2      407.61      474.85     25.02 o 
 -31   3   2       19.35       19.14     12.78 o 
 -29   3   2      131.12      152.31     16.07 o 
 -27   3   2       39.80       57.28     14.63 o 
 -25   3   2      312.58      316.86     15.67 o 
 -23   3   2      440.94      444.66     24.28 o 
 -21   3   2      162.86      135.63     10.32 o 
 -19   3   2      148.60      130.97      9.30 o 
 -17   3   2      222.38      214.51     11.86 o 
 -15   3   2       69.40       62.98      5.58 o 
 -13   3   2     1094.07      979.36     28.81 o 
 -11   3   2      136.03      126.76      5.76 o 
  -9   3   2      118.45       92.80      4.68 o 
  -7   3   2      409.42      393.62     11.18 o 
  -5   3   2      601.94      672.73     19.40 o 
  -3   3   2     1605.92     1601.46     36.33 o 
  -1   3   2     1178.02     1213.51     32.34 o 
   1   3   2      181.82      211.97     15.92 o 
   3   3   2      271.06      307.02      8.67 o 
   5   3   2     3137.59     3180.81     71.91 o 
   7   3   2      525.89      471.57     17.60 o 
   9   3   2      997.83      886.76     22.40 o 
  11   3   2       63.44       66.92      7.37 o 
  13   3   2     3696.34     3414.86     94.50 o 
  15   3   2      417.28      400.67     19.01 o 
  17   3   2       92.63       88.32      9.60 o 
  19   3   2      136.42      143.79     12.36 o 
  21   3   2      186.03      203.47     25.61 o 
  23   3   2      127.57      132.83     13.66 o 
  25   3   2       10.52        8.70     10.69 o 
  27   3   2       30.18       36.10     12.26 o 
  29   3   2       59.84       51.88     23.32 o 
 -30   4   2      137.58      192.49     28.89 o 
 -28   4   2       73.99       70.85     17.89 o 
 -26   4   2       38.24       36.93      9.15 o 
 -24   4   2      185.33      170.66     11.78 o 
 -22   4   2      482.32      519.24     32.28 o 
 -20   4   2      405.79      371.83     24.23 o 
 -18   4   2      349.02      321.20     15.22 o 
 -16   4   2      239.21      215.37     10.29 o 
 -14   4   2      283.86      234.42     10.23 o 
 -12   4   2      237.34      180.15      8.75 o 
 -10   4   2     1293.02     1179.70     33.51 o 
  -8   4   2     1566.77     1390.41     39.08 o 
  -6   4   2     5021.47     4511.07    138.94 o 
  -4   4   2      811.65     1014.05     25.14 o 
  -2   4   2     1473.23     1448.82     39.14 o 
   0   4   2       50.73      229.74     14.32 o 
   2   4   2      979.87      920.92     22.58 o 
   4   4   2      203.78      169.90      7.43 o 
   6   4   2     2371.35     2256.71     51.54 o 
   8   4   2      283.25      271.37      8.72 o 
  10   4   2      231.49      205.54      8.71 o 
  12   4   2     1467.36     1494.55     39.05 o 
  14   4   2       35.77       17.96      7.45 o 
  16   4   2      109.00      119.81     11.06 o 
  18   4   2      324.88      334.97     18.99 o 
  20   4   2      347.19      375.08     31.62 o 
  22   4   2      212.88      232.66     17.51 o 
  24   4   2      137.55      134.62     20.43 o 
  26   4   2      125.19      156.19     22.65 o 
 -27   5   2       85.31       95.94     13.25 o 
 -25   5   2      353.33      404.42     21.46 o 
 -23   5   2      235.43      236.90     19.02 o 
 -21   5   2       43.51       40.22      8.68 o 
 -19   5   2       62.92       66.53      8.93 o 
 -17   5   2      416.23      408.87     16.31 o 
 -15   5   2      480.05      438.14     16.48 o 
 -13   5   2      674.20      613.96     20.60 o 
 -11   5   2     1391.38     1272.51     37.44 o 
  -9   5   2      611.58      570.13     19.00 o 
  -7   5   2      740.60      701.60     24.96 o 
  -5   5   2      109.92      131.40     13.36 o 
  -3   5   2      519.22      667.32     50.41 o 
  -1   5   2     2844.57     2755.52     72.02 o 
   1   5   2     1425.69     1480.15     53.45 o 
   3   5   2      304.57      331.78     13.11 o 
   5   5   2      562.44      555.94     20.01 o 
   7   5   2       30.73       28.96      4.68 o 
   9   5   2      250.15      239.91     10.22 o 
  11   5   2      468.30      418.46     12.29 o 
  13   5   2     1210.56     1198.34     39.81 o 
  15   5   2      800.32      848.28     54.24 o 
  17   5   2       45.59       58.23     16.64 o 
  19   5   2      221.76      252.41     23.13 o 
  21   5   2       27.54       27.02     15.28 o 
  23   5   2       48.79       59.25     18.89 o 
  25   5   2       56.97       38.02     24.36 o 
 -24   6   2       78.55       78.00     17.10 o 
 -22   6   2      447.08      553.61     25.03 o 
 -20   6   2       96.22       92.04     11.24 o 
 -18   6   2      422.17      422.61     17.74 o 
 -16   6   2      253.05      246.55     12.77 o 
 -14   6   2       68.06       63.03      7.46 o 
 -12   6   2        1.07       -3.24      5.29 o 
 -10   6   2       55.71       50.14      7.04 o 
  -8   6   2      421.79      370.29     13.85 o 
  -6   6   2      190.95      199.50     14.29 o 
  -4   6   2      846.13      799.72     22.18 o 
  -2   6   2       88.62      240.61     16.60 o 
   0   6   2      683.52      700.00     21.96 o 
   2   6   2      211.04      289.11     45.49 o 
   4   6   2      184.03      189.62     15.03 o 
   6   6   2     1756.84     1718.52     52.61 o 
   8   6   2      257.33      257.51     36.27 o 
  10   6   2      366.72      312.31     18.73 o 
  12   6   2      266.10      228.19     16.64 o 
  14   6   2      479.57      493.52     25.37 o 
  16   6   2      203.04      228.64     30.80 o 
  18   6   2      298.27      329.99     38.68 o 
  20   6   2      100.59      117.33     29.47 o 
  22   6   2      243.12      376.68     46.44 o 
 -19   7   2       80.78       89.08     19.96 o 
 -17   7   2       84.21       82.41     12.85 o 
 -15   7   2      110.48      104.95     12.03 o 
 -13   7   2       47.80       34.88      8.24 o 
 -11   7   2      241.72      224.72     11.61 o 
  -9   7   2      257.25      231.18     13.48 o 
  -7   7   2      383.32      403.96     32.23 o 
  -5   7   2      527.92      537.26     19.01 o 
  -3   7   2      128.52      271.91     13.12 o 
  -1   7   2      615.30      593.73     23.41 o 
   1   7   2       16.40      234.20     21.08 o 
   3   7   2      160.87      158.28     11.67 o 
   5   7   2      305.25      323.59     16.14 o 
   7   7   2      590.68      560.25     22.64 o 
   9   7   2      398.57      417.10     24.18 o 
  11   7   2      121.38      108.88     13.49 o 
  13   7   2       80.38       78.34     12.76 o 
  15   7   2       47.06       84.58     24.24 o 
  17   7   2       28.77       42.21     24.49 o 
 -12   8   2      217.45      224.66     32.89 o 
 -10   8   2       41.65       19.86      8.36 o 
  -8   8   2       79.35       67.04      9.99 o 
  -6   8   2        8.34       16.12      7.96 o 
  -4   8   2        6.70       53.83     27.19 o 
  -2   8   2      395.12      390.81     19.28 o 
   0   8   2      139.79      258.03     20.76 o 
   2   8   2      205.33      243.75     15.65 o 
   4   8   2      153.07      160.44     13.52 o 
   6   8   2       42.10       38.99     15.83 o 
   8   8   2        4.26       -2.65     10.88 o 
  10   8   2       35.87       16.88     12.29 o 
  12   8   2       86.99       75.78     27.89 o 
  -1   9   2       10.88        7.47     17.43 o 
   1   9   2       25.50       36.27     19.42 o 
 -33   1   3       58.05       61.66     12.02 o 
 -31   1   3      122.34      146.12     11.24 o 
 -29   1   3      146.88      153.97     12.73 o 
 -27   1   3      219.45      241.83     23.84 o 
 -25   1   3       11.77        4.83      7.48 o 
 -23   1   3      212.04      209.38      9.15 o 
 -21   1   3     1148.87     1092.61     25.50 o 
 -19   1   3       95.91       76.41      4.59 o 
 -17   1   3      401.99      373.88     10.30 o 
 -15   1   3      456.23      402.69     10.57 o 
 -13   1   3     1160.05     1105.64     29.40 o 
 -11   1   3      765.44      872.26     21.52 o 
  -9   1   3     1470.86     1664.36     31.11 o 
  -7   1   3      452.87      485.38     18.42 o 
  -5   1   3     1175.36     1299.15     35.44 o 
  -3   1   3    17001.58    23670.01    391.38 o 
  -1   1   3     3152.58     3889.53     74.99 o 
   1   1   3     4724.67     5587.53    125.97 o 
   3   1   3     1365.93     1508.06     52.41 o 
   5   1   3      714.58      763.18     25.49 o 
   7   1   3      544.89      579.52     16.19 o 
   9   1   3      765.03      742.49     20.46 o 
  11   1   3     2189.47     2120.31     66.12 o 
  13   1   3      474.22      467.52     17.98 o 
  15   1   3      265.98      265.17     17.08 o 
  17   1   3       89.51       73.67     11.50 o 
  19   1   3      129.94      130.07     10.72 o 
  21   1   3      253.68      240.49     14.85 o 
  23   1   3      229.54      241.48     15.66 o 
  25   1   3      430.97      461.03     22.52 o 
  27   1   3       32.74       17.37     10.92 o 
  29   1   3       60.28       51.88     31.25 o 
 -32   2   3        2.79       -4.92      9.59 o 
 -30   2   3        5.55       -2.63      8.70 o 
 -28   2   3      431.16      502.83     19.25 o 
 -26   2   3      724.72      837.55     27.41 o 
 -24   2   3      520.24      564.58     16.99 o 
 -22   2   3      687.05      715.18     18.57 o 
 -20   2   3      510.15      568.08     18.45 o 
 -18   2   3      216.17      184.63      7.20 o 
 -16   2   3      349.34      331.87      9.93 o 
 -14   2   3      256.88      235.39      8.27 o 
 -12   2   3      908.25      859.54     22.05 o 
 -10   2   3     6382.09     6105.51    154.63 o 
  -8   2   3     4583.06     4866.49    105.91 o 
  -6   2   3     1776.66     1749.09     40.19 o 
  -4   2   3     2296.15     2644.81     60.35 o 
  -2   2   3     2249.39     2482.00     48.61 o 
   0   2   3      740.53      845.31     17.86 o 
   2   2   3     9084.75     9322.01    240.25 o 
   4   2   3     4556.49     4437.98    105.49 o 
   6   2   3     1964.67     1714.92     45.88 o 
   8   2   3     1550.80     1472.45     37.03 o 
  10   2   3     1322.93     1224.79     35.27 o 
  12   2   3     1148.76     1044.88     30.58 o 
  14   2   3      420.86      407.10     18.98 o 
  16   2   3     2062.06     1972.99     70.92 o 
  18   2   3      894.44      944.97     38.46 o 
  20   2   3      402.50      396.45     19.49 o 
  22   2   3      128.42      150.13     12.90 o 
  24   2   3      105.62      107.64     12.95 o 
  26   2   3      210.86      236.57     17.61 o 
  28   2   3      215.67      248.06     22.64 o 
 -31   3   3      109.79      153.82     17.87 o 
 -29   3   3      148.29      171.69     16.84 o 
 -27   3   3       70.05       60.16     11.67 o 
 -25   3   3       28.61       33.06      7.71 o 
 -23   3   3       15.58       11.93      6.24 o 
 -21   3   3      345.92      329.94     17.11 o 
 -19   3   3      723.30      730.72     24.01 o 
 -17   3   3     1560.10     1370.86     39.19 o 
 -15   3   3     1461.07     1333.26     37.89 o 
 -13   3   3      779.23      642.82     19.57 o 
 -11   3   3      190.60      160.98      8.31 o 
  -9   3   3      244.37      229.89     11.92 o 
  -7   3   3       24.88       15.20      4.08 o 
  -5   3   3     3388.35     3621.27     82.38 o 
  -3   3   3     3924.84     3878.75     88.56 o 
  -1   3   3     1227.18     1371.37     48.82 o 
   1   3   3     1474.96     1423.64     32.33 o 
   3   3   3      333.33      292.88      8.36 o 
   5   3   3      824.98      794.35     22.50 o 
   7   3   3     1408.85     1304.02     32.52 o 
   9   3   3     4284.48     4149.86    106.04 o 
  11   3   3     2570.19     2432.99     68.22 o 
  13   3   3      624.97      592.20     24.23 o 
  15   3   3      767.30      739.14     23.59 o 
  17   3   3      729.87      764.22     38.45 o 
  19   3   3      431.41      471.47     23.45 o 
  21   3   3      319.21      344.56     27.88 o 
  23   3   3      171.72      209.44     15.98 o 
  25   3   3      317.02      421.39     25.90 o 
  27   3   3      174.69      205.10     42.20 o 
 -28   4   3      138.05      143.23     22.04 o 
 -26   4   3      102.44       99.23     12.88 o 
 -24   4   3      166.80      180.31     11.41 o 
 -22   4   3      315.90      305.55     13.90 o 
 -20   4   3      615.29      549.93     19.34 o 
 -18   4   3      201.53      186.33      9.88 o 
 -16   4   3      558.83      470.45     16.38 o 
 -14   4   3       67.08       50.29      6.31 o 
 -12   4   3      667.84      604.63     26.80 o 
 -10   4   3     1391.04     1215.87     46.64 o 
  -8   4   3      738.81      701.70     22.97 o 
  -6   4   3     3153.14     2831.95     75.61 o 
  -4   4   3      646.41      789.32     30.18 o 
  -2   4   3      292.25      333.46     16.74 o 
   0   4   3      238.43      249.11     11.44 o 
   2   4   3      558.59      492.93     15.02 o 
   4   4   3     1126.12     1063.74     26.00 o 
   6   4   3      296.84      301.06      9.52 o 
   8   4   3      458.01      431.27     12.13 o 
  10   4   3      232.15      229.35      9.00 o 
  12   4   3      280.22      263.63     17.55 o 
  14   4   3      322.00      309.57     14.85 o 
  16   4   3      154.34      153.61     12.94 o 
  18   4   3      192.61      215.01     16.02 o 
  20   4   3      105.91      117.38     13.71 o 
  22   4   3       22.20        6.50     11.12 o 
  24   4   3       22.45       13.61     16.49 o 
  26   4   3       40.87      -44.16     44.28 o 
 -27   5   3       24.30       11.62     12.71 o 
 -25   5   3       79.47       90.00     13.99 o 
 -23   5   3      188.20      203.11     15.32 o 
 -21   5   3      159.66      186.83     11.53 o 
 -19   5   3       12.31       16.09      6.08 o 
 -17   5   3       11.51       15.13      8.06 o 
 -15   5   3      334.67      289.01     17.33 o 
 -13   5   3      607.07      551.10     26.40 o 
 -11   5   3      474.56      414.18     14.61 o 
  -9   5   3     1123.73      926.32     27.49 o 
  -7   5   3       21.82       28.38      5.19 o 
  -5   5   3      577.75      542.33     16.35 o 
  -3   5   3      216.52      261.59     12.62 o 
  -1   5   3      265.92      283.52     21.67 o 
   1   5   3      724.02      653.20     23.55 o 
   3   5   3      961.83      858.70     24.59 o 
   5   5   3      563.01      491.85     14.23 o 
   7   5   3      187.97      164.06      7.54 o 
   9   5   3       57.16       41.75      4.71 o 
  11   5   3       29.92       27.93      4.64 o 
  13   5   3       11.87        3.88      9.88 o 
  15   5   3       61.19       78.44     13.34 o 
  17   5   3      105.53       95.46     20.42 o 
  19   5   3       85.43      121.94     23.08 o 
  21   5   3      244.02      293.76     33.83 o 
  23   5   3      100.45      120.04     22.27 o 
 -24   6   3       15.49        9.76     11.83 o 
 -22   6   3      239.37      276.80     26.82 o 
 -20   6   3      232.51      205.96     14.11 o 
 -18   6   3       40.85       42.41      8.51 o 
 -16   6   3      658.58      615.00     30.54 o 
 -14   6   3      752.93      671.05     25.14 o 
 -12   6   3      229.00      199.65     11.97 o 
 -10   6   3       18.79       13.77      5.18 o 
  -8   6   3      205.75      190.64      9.66 o 
  -6   6   3      142.03      145.40      8.51 o 
  -4   6   3      291.26      292.18     12.57 o 
  -2   6   3      199.71      219.47     12.50 o 
   0   6   3      244.86      263.41     13.70 o 
   2   6   3      165.49      179.02     15.33 o 
   4   6   3      832.15      770.99     27.15 o 
   6   6   3      300.73      308.09     15.33 o 
   8   6   3       95.81       94.05      9.12 o 
  10   6   3       95.30       91.85     17.93 o 
  12   6   3      217.85      235.19     21.85 o 
  14   6   3      148.52      149.58     26.69 o 
  16   6   3      107.45      124.68     26.48 o 
  18   6   3       94.35      135.47     29.05 o 
  20   6   3       30.53       30.34     24.40 o 
 -19   7   3      264.84      269.49     16.28 o 
 -17   7   3       64.12       48.09      8.44 o 
 -15   7   3      299.33      279.08     15.79 o 
 -13   7   3      152.24      136.78     11.30 o 
 -11   7   3       73.51       60.51      8.70 o 
  -9   7   3       37.08       44.59      7.77 o 
  -7   7   3      124.12      114.57     15.68 o 
  -5   7   3      344.56      378.53     27.37 o 
  -3   7   3      283.69      382.54     15.85 o 
  -1   7   3      471.18      530.31     20.10 o 
   1   7   3      123.55      266.95     24.78 o 
   3   7   3      156.62      182.41     13.13 o 
   5   7   3       55.31       50.71      9.27 o 
   7   7   3      100.16       97.81     10.78 o 
   9   7   3      205.19      219.47     35.76 o 
  11   7   3       55.88       58.03     12.31 o 
  13   7   3       42.48       48.05     16.39 o 
  15   7   3      172.44      182.66     32.33 o 
  17   7   3        6.67       15.07     23.74 o 
 -16   8   3       22.12       19.22     20.17 o 
 -14   8   3       40.79       40.92     19.05 o 
 -12   8   3      243.55      240.88     26.94 o 
 -10   8   3       64.74       53.73      9.89 o 
  -8   8   3      153.74      142.70     13.35 o 
  -6   8   3       43.61       53.65     11.94 o 
  -4   8   3       59.11       80.41     10.71 o 
  -2   8   3       86.50      132.43     18.07 o 
   0   8   3      172.54      208.68     13.68 o 
   2   8   3      243.85      284.87     21.28 o 
   4   8   3      321.33      373.75     28.30 o 
   6   8   3      115.99      118.76     16.59 o 
   8   8   3       24.15       22.31     13.02 o 
  10   8   3       62.10       69.61     14.93 o 
 -34   0   4       26.25       38.76     20.71 o 
 -32   0   4      109.30       94.78     15.19 o 
 -30   0   4      161.06      198.83     17.58 o 
 -28   0   4      499.66      647.27     32.45 o 
 -26   0   4      930.84     1029.67     45.01 o 
 -24   0   4     1077.22     1079.22     46.07 o 
 -22   0   4     2587.69     2621.13    100.34 o 
 -20   0   4       30.23       23.29      7.09 o 
 -18   0   4     4034.25     3838.71    142.68 o 
 -16   0   4     3420.40     3428.88    127.43 o 
 -14   0   4     1460.91     1369.16     53.42 o 
 -12   0   4     9874.52     9784.19    353.45 o 
 -10   0   4     6607.70     7196.24    196.98 o 
  -8   0   4     1695.03     2050.86     59.80 o 
  -6   0   4     1216.72     1581.43     48.13 o 
  -4   0   4     2280.54     3839.66     99.81 o 
  -2   0   4     3033.43     4612.55    115.74 o 
   0   0   4     9520.19    14119.75    341.15 o 
   2   0   4     4313.03     5533.42    154.78 o 
   4   0   4     1307.96     1425.28     45.51 o 
   6   0   4     1697.28     1775.82     56.02 o 
   8   0   4      494.75      592.95     30.40 o 
  10   0   4       67.66       85.63     11.79 o 
  12   0   4     1368.63     1324.49     60.67 o 
  14   0   4     2698.75     2328.70    103.46 o 
  16   0   4      743.84      781.94     39.95 o 
  18   0   4     3106.33     2703.78    124.99 o 
  20   0   4       96.11       94.04     14.92 o 
  22   0   4       14.53        1.97     11.27 o 
  24   0   4      104.81      120.16     18.30 o 
  26   0   4       72.51       65.00     17.92 o 
  28   0   4      621.47      716.72     70.72 o 
 -33   1   4      228.27      303.01     29.99 o 
 -31   1   4      319.84      390.54     17.74 o 
 -29   1   4      119.82      144.30     10.78 o 
 -27   1   4       16.32        2.87      6.25 o 
 -25   1   4       22.49       14.36      5.84 o 
 -23   1   4      593.34      625.52     18.29 o 
 -21   1   4      420.93      395.65     12.92 o 
 -19   1   4     1347.35     1320.75     32.85 o 
 -17   1   4     1667.58     1605.22     34.50 o 
 -15   1   4      330.23      306.50      8.56 o 
 -13   1   4        5.74        6.61      1.83 o 
 -11   1   4     2130.42     2258.69     44.41 o 
  -9   1   4      675.97      687.22     20.49 o 
  -7   1   4     3440.16     3864.77     76.99 o 
  -5   1   4     3930.81     5312.25     92.33 o 
  -3   1   4      180.47      381.86      7.62 o 
  -1   1   4     3758.25     5172.66     95.91 o 
   1   1   4      344.23      412.65     12.49 o 
   3   1   4      627.38      720.14     21.69 o 
   5   1   4     3943.71     4335.82    121.10 o 
   7   1   4     3767.54     3956.72     98.67 o 
   9   1   4     1305.38     1278.95     34.11 o 
  11   1   4      582.75      577.25     21.08 o 
  13   1   4      184.13      202.29     11.30 o 
  15   1   4       57.42       49.24      7.30 o 
  17   1   4      178.13      169.58     11.70 o 
  19   1   4      546.51      541.40     22.91 o 
  21   1   4      347.56      358.27     18.64 o 
  23   1   4      267.95      299.41     17.94 o 
  25   1   4      505.79      591.13     27.25 o 
  27   1   4       19.72       19.25     11.91 o 
 -32   2   4       29.43       30.73     10.80 o 
 -30   2   4      145.44      166.25     12.47 o 
 -28   2   4       57.18       62.30      8.59 o 
 -26   2   4      190.93      202.70     15.34 o 
 -24   2   4      137.20      144.34      8.27 o 
 -22   2   4      126.05      130.67      7.99 o 
 -20   2   4        1.41        4.22      4.30 o 
 -18   2   4       32.14       27.02      4.65 o 
 -16   2   4       77.67       82.87      5.07 o 
 -14   2   4      103.68       90.69      4.94 o 
 -12   2   4      463.16      468.56     12.75 o 
 -10   2   4      252.86      280.65      8.58 o 
  -8   2   4      117.77      142.22      5.53 o 
  -6   2   4     5288.59     6326.08    143.86 o 
  -4   2   4      520.56      599.29     29.25 o 
  -2   2   4     7062.91     8330.71    155.97 o 
   0   2   4     2627.22     2938.67     61.10 o 
   2   2   4     2829.46     3017.55     67.67 o 
   4   2   4      988.41     1012.81     22.83 o 
   6   2   4      541.40      547.32     22.03 o 
   8   2   4      955.51      947.71     29.63 o 
  10   2   4     1200.91     1103.31     30.41 o 
  12   2   4      703.51      672.44     20.26 o 
  14   2   4      235.65      209.87     13.78 o 
  16   2   4       63.49       74.71     17.36 o 
  18   2   4      143.75      147.03     12.05 o 
  20   2   4       13.08       19.64     12.18 o 
  22   2   4        9.86       14.53      9.40 o 
  24   2   4       49.14       54.28     12.03 o 
  26   2   4       32.75       25.71     12.16 o 
 -31   3   4       51.23       63.03     24.13 o 
 -29   3   4       69.35       83.94     14.20 o 
 -27   3   4       17.09       30.88     10.85 o 
 -25   3   4      135.78      157.55     11.76 o 
 -23   3   4       83.35       71.39     12.64 o 
 -21   3   4      465.18      471.10     21.31 o 
 -19   3   4      368.85      295.56     14.17 o 
 -17   3   4      213.76      174.75     10.25 o 
 -15   3   4      126.67      126.77      6.98 o 
 -13   3   4     1407.95     1330.02     35.17 o 
 -11   3   4      477.69      481.93     14.75 o 
  -9   3   4      815.40      707.89     19.68 o 
  -7   3   4      918.57      945.80     23.98 o 
  -5   3   4     2045.31     1971.68     46.40 o 
  -3   3   4       60.91       66.85     11.40 o 
  -1   3   4      126.92      134.88      5.13 o 
   1   3   4      368.60      348.43      9.47 o 
   3   3   4      174.38      150.53      8.42 o 
   5   3   4      264.58      287.16      9.30 o 
   7   3   4      315.17      309.45     12.38 o 
   9   3   4     1068.79      992.28     28.19 o 
  11   3   4       22.21       22.08      5.81 o 
  13   3   4     2688.41     2656.64     73.85 o 
  15   3   4       31.57       21.54      5.62 o 
  17   3   4       37.25       34.15      9.31 o 
  19   3   4       15.56       18.92      9.78 o 
  21   3   4      241.42      256.72     17.22 o 
  23   3   4       64.86       83.48     13.46 o 
  25   3   4       28.70       19.81     15.26 o 
  27   3   4       25.37      -16.27     33.62 o 
 -28   4   4      323.81      405.83     26.35 o 
 -26   4   4      162.90      149.60     15.45 o 
 -24   4   4      355.71      367.11     18.69 o 
 -22   4   4      363.78      361.96     24.27 o 
 -20   4   4       44.57       30.21      7.00 o 
 -18   4   4      160.04      167.14      9.17 o 
 -16   4   4      232.29      221.17     10.01 o 
 -14   4   4     1104.35     1088.24     29.92 o 
 -12   4   4      910.56      777.45     22.49 o 
 -10   4   4        0.97       -3.13      3.13 o 
  -8   4   4      107.64      116.54     12.43 o 
  -6   4   4     3194.37     2941.24     68.31 o 
  -4   4   4      253.75      219.18     28.51 o 
  -2   4   4      729.33      767.74     20.23 o 
   0   4   4     2093.10     1992.53     47.39 o 
   2   4   4     1103.80      992.95     27.87 o 
   4   4   4      155.49      154.68      7.90 o 
   6   4   4      609.86      587.83     15.79 o 
   8   4   4      324.66      340.55     10.96 o 
  10   4   4      827.01      829.87     24.21 o 
  12   4   4      130.53      136.01      8.76 o 
  14   4   4      697.39      710.90     22.91 o 
  16   4   4      213.91      205.59     23.93 o 
  18   4   4      228.67      248.78     22.51 o 
  20   4   4      200.33      219.47     56.86 o 
  22   4   4        4.56      -13.89     13.89 o 
  24   4   4      113.67       73.69     32.16 o 
  26   4   4       80.12      -43.45     43.45 o 
 -27   5   4        3.93       -4.48     16.89 o 
 -25   5   4      366.37      424.36     22.08 o 
 -23   5   4      164.83      158.19     11.03 o 
 -21   5   4      499.45      518.16     23.10 o 
 -19   5   4      542.62      512.78     18.22 o 
 -17   5   4      491.76      439.30     16.03 o 
 -15   5   4      325.51      305.25     12.51 o 
 -13   5   4      128.30      120.43      7.57 o 
 -11   5   4       56.65       49.89      5.48 o 
  -9   5   4      468.32      423.52     14.34 o 
  -7   5   4     1692.61     1587.42     38.77 o 
  -5   5   4     1358.97     1376.97     34.27 o 
  -3   5   4     1404.38     1439.47     35.72 o 
  -1   5   4      251.29      330.36     20.80 o 
   1   5   4      192.73      233.10     18.73 o 
   3   5   4      524.80      519.13     16.70 o 
   5   5   4      307.27      286.85     11.54 o 
   7   5   4      846.92      821.54     20.99 o 
   9   5   4      539.15      528.71     15.18 o 
  11   5   4      385.39      404.10     14.04 o 
  13   5   4       78.78       73.32      9.36 o 
  15   5   4       47.67       42.28     13.30 o 
  17   5   4      137.71      141.57     24.57 o 
  19   5   4      198.71      179.83     28.01 o 
  21   5   4      309.03      299.78     36.48 o 
  23   5   4      149.67      162.78     31.92 o 
 -24   6   4      204.09      231.11     19.18 o 
 -22   6   4      196.87      221.21     13.33 o 
 -20   6   4      294.98      306.89     18.10 o 
 -18   6   4        5.99        0.05      6.30 o 
 -16   6   4       58.22       46.74      7.36 o 
 -14   6   4      608.97      568.30     19.51 o 
 -12   6   4      436.89      372.47     14.63 o 
 -10   6   4      665.27      617.09     19.80 o 
  -8   6   4      394.76      342.14     13.30 o 
  -6   6   4       70.74       96.83     12.35 o 
  -4   6   4      187.29      195.28      9.21 o 
  -2   6   4      250.40      288.49     13.07 o 
   0   6   4      589.65      579.19     20.19 o 
   2   6   4      430.70      428.22     25.18 o 
   4   6   4      463.19      421.84     18.86 o 
   6   6   4      153.10      160.74     15.01 o 
   8   6   4      237.27      230.74     13.29 o 
  10   6   4      386.06      408.11     24.24 o 
  12   6   4      360.56      362.05     35.55 o 
  14   6   4      282.54      294.55     36.65 o 
  16   6   4      208.24      220.30     33.58 o 
  18   6   4        2.71       -6.43     21.58 o 
 -19   7   4        5.96        1.93      9.40 o 
 -17   7   4      125.53      114.85     10.59 o 
 -15   7   4       34.35       30.01      8.02 o 
 -13   7   4      153.08      129.70     10.16 o 
 -11   7   4      191.95      165.45     10.61 o 
  -9   7   4      147.15      128.58      9.45 o 
  -7   7   4      160.00      152.85     11.84 o 
  -5   7   4      239.21      295.95     32.67 o 
  -3   7   4      317.64      403.68     27.22 o 
  -1   7   4      487.56      588.69     27.12 o 
   1   7   4      501.93      588.21     21.98 o 
   3   7   4      709.71      720.18     25.57 o 
   5   7   4      204.99      188.05     17.30 o 
   7   7   4      183.41      163.82     16.84 o 
   9   7   4       45.91       50.31     12.22 o 
  11   7   4       70.28       59.40     13.34 o 
  13   7   4      121.19      124.32     16.02 o 
  15   7   4      178.04      190.50     34.07 o 
 -10   8   4       85.53       78.60     14.28 o 
  -8   8   4      272.59      278.66     16.71 o 
  -6   8   4      140.20      210.17     23.56 o 
  -4   8   4      445.93      479.87     28.16 o 
  -2   8   4       42.93      177.47     27.82 o 
   0   8   4       55.77       60.81     10.12 o 
   2   8   4        5.81        3.35      8.81 o 
   4   8   4       91.09       83.78     11.40 o 
   6   8   4      389.27      406.57     40.12 o 
   8   8   4      113.76      113.07     16.94 o 
 -33   1   5       81.29      104.14     16.23 o 
 -31   1   5        4.70        5.39      8.15 o 
 -29   1   5       43.97       47.05      8.75 o 
 -27   1   5      341.88      395.56     22.66 o 
 -25   1   5       58.99       68.38      8.00 o 
 -23   1   5      588.76      600.30     18.15 o 
 -21   1   5     1062.95     1061.82     27.89 o 
 -19   1   5      962.47      942.52     24.90 o 
 -17   1   5      131.64      111.56      5.22 o 
 -15   1   5      228.27      243.04      6.83 o 
 -13   1   5      529.36      546.39     11.99 o 
 -11   1   5      263.91      279.55      7.72 o 
  -9   1   5     1947.55     2200.35     52.93 o 
  -7   1   5      727.72      867.96     19.91 o 
  -5   1   5      938.72     1331.86     23.86 o 
  -3   1   5       69.95       97.50      3.82 o 
  -1   1   5     2788.14     3994.75     86.05 o 
   1   1   5      537.54      689.59     16.96 o 
   3   1   5     1883.28     2136.01     59.08 o 
   5   1   5     3367.70     3628.10     88.06 o 
   7   1   5      542.78      553.18     18.82 o 
   9   1   5      472.42      457.66     14.95 o 
  11   1   5       38.31       24.27      6.69 o 
  13   1   5      249.96      249.25     13.19 o 
  15   1   5      310.00      288.21     14.99 o 
  17   1   5      202.46      186.89     13.05 o 
  19   1   5       77.68       71.57     10.37 o 
  21   1   5      118.75      104.12     12.28 o 
  23   1   5       77.45       80.73     12.69 o 
  25   1   5      249.61      270.90     19.20 o 
  27   1   5        4.87      -14.32     28.47 o 
 -32   2   5      105.74      109.02     16.70 o 
 -30   2   5      118.00      120.50     13.22 o 
 -28   2   5      286.48      344.27     19.40 o 
 -26   2   5      405.05      431.26     17.93 o 
 -24   2   5       17.73       14.36      5.44 o 
 -22   2   5      498.39      494.92     18.84 o 
 -20   2   5      182.20      195.98      8.55 o 
 -18   2   5     1243.29     1211.73     32.79 o 
 -16   2   5     2404.56     2254.16     56.78 o 
 -14   2   5     1125.87     1078.37     26.09 o 
 -12   2   5      866.26      845.90     21.14 o 
 -10   2   5      170.81      166.59      6.58 o 
  -8   2   5     1766.59     2043.80     47.40 o 
  -6   2   5     1895.43     2332.21     48.74 o 
  -4   2   5     5663.06     6771.24    137.83 o 
  -2   2   5     7744.32     8885.56    163.41 o 
   0   2   5     2873.14     3126.27     64.76 o 
   2   2   5      423.98      382.79      9.89 o 
   4   2   5      663.22      644.73     21.95 o 
   6   2   5     1620.34     1503.48     40.89 o 
   8   2   5      695.16      694.86     19.71 o 
  10   2   5     3613.75     3607.30    100.98 o 
  12   2   5      959.53      944.98     26.84 o 
  14   2   5      257.52      247.24     14.23 o 
  16   2   5      329.42      358.01     17.63 o 
  18   2   5       71.56       79.03     10.31 o 
  20   2   5      245.29      263.67     16.67 o 
  22   2   5      162.87      155.89     14.73 o 
  24   2   5      200.96      238.05     18.22 o 
  26   2   5       97.40      112.56     34.95 o 
 -29   3   5       60.42       60.77     13.94 o 
 -27   3   5       30.12       26.68     11.46 o 
 -25   3   5      595.63      650.87     45.50 o 
 -23   3   5      562.29      560.04     24.57 o 
 -21   3   5      363.44      384.24     19.22 o 
 -19   3   5      822.41      760.72     29.28 o 
 -17   3   5       62.96       57.60      5.78 o 
 -15   3   5      214.84      186.21      8.79 o 
 -13   3   5      650.31      604.31     18.36 o 
 -11   3   5     2606.96     2557.99     64.90 o 
  -9   3   5     5504.48     4937.13    122.13 o 
  -7   3   5     2658.47     2661.59     62.23 o 
  -5   3   5      423.66      430.28     13.01 o 
  -3   3   5      931.90      981.45     20.24 o 
  -1   3   5       42.34       38.13      3.71 o 
   1   3   5      495.48      469.95     11.84 o 
   3   3   5     1910.76     1885.17     39.34 o 
   5   3   5     1735.95     1578.77     37.16 o 
   7   3   5      289.69      296.57     10.00 o 
   9   3   5      584.86      564.61     30.39 o 
  11   3   5      130.24      134.49      8.41 o 
  13   3   5      393.07      402.31     22.61 o 
  15   3   5      612.43      596.75     21.88 o 
  17   3   5      783.70      815.23     46.48 o 
  19   3   5      230.76      246.65     16.60 o 
  21   3   5      161.35      171.75     16.35 o 
  23   3   5       89.35      108.58     15.75 o 
  25   3   5        9.14        0.68     17.68 o 
 -28   4   5       11.45        8.03     12.32 o 
 -26   4   5      423.66      450.42     29.20 o 
 -24   4   5      179.92      200.84     11.96 o 
 -22   4   5       82.36       89.39      9.29 o 
 -20   4   5       64.78       64.05      7.33 o 
 -18   4   5      341.30      296.10     15.28 o 
 -16   4   5      332.44      333.45     13.04 o 
 -14   4   5      255.64      236.96     10.40 o 
 -12   4   5      517.34      443.35     14.94 o 
 -10   4   5      400.06      348.40     12.50 o 
  -8   4   5      459.01      426.77     13.23 o 
  -6   4   5      625.83      604.35     17.14 o 
  -4   4   5      475.92      541.12     15.61 o 
  -2   4   5     1352.29     1260.48     28.21 o 
   0   4   5      356.23      351.38     18.44 o 
   2   4   5      984.50      949.54     23.84 o 
   4   4   5      570.93      580.46     14.45 o 
   6   4   5      654.74      598.00     18.12 o 
   8   4   5      652.69      665.51     18.12 o 
  10   4   5      317.56      316.71     12.31 o 
  12   4   5      989.30      987.94     28.89 o 
  14   4   5      431.44      417.77     17.76 o 
  16   4   5      259.48      274.26     17.38 o 
  18   4   5      293.26      284.19     20.00 o 
  20   4   5       52.50       33.85     12.13 o 
  22   4   5      150.94      177.41     38.70 o 
 -27   5   5      142.50      136.50     25.61 o 
 -25   5   5      272.51      323.13     19.32 o 
 -23   5   5        4.71       -4.36      7.21 o 
 -21   5   5      119.59      118.61      9.81 o 
 -19   5   5      384.30      338.10     14.65 o 
 -17   5   5      192.01      189.43     10.69 o 
 -15   5   5      346.86      307.36     13.18 o 
 -13   5   5      294.10      268.02     11.78 o 
 -11   5   5       21.94       16.75      5.07 o 
  -9   5   5       26.60       29.08      7.78 o 
  -7   5   5       40.24       61.80      6.43 o 
  -5   5   5      264.70      260.20     10.05 o 
  -3   5   5      330.86      346.56     11.81 o 
  -1   5   5      180.53      204.74     20.90 o 
   1   5   5        0.27        4.09      5.64 o 
   3   5   5      632.90      578.46     19.17 o 
   5   5   5       26.81       17.53      4.49 o 
   7   5   5       99.66       80.59      7.03 o 
   9   5   5       74.82       81.67      6.73 o 
  11   5   5      602.49      645.99     21.01 o 
  13   5   5      145.15      135.83     11.90 o 
  15   5   5      239.87      287.13     23.71 o 
  17   5   5       23.69       20.97     14.77 o 
  19   5   5        5.91        4.05     15.43 o 
  21   5   5        5.39       -3.40     24.61 o 
 -24   6   5       52.86       58.56     15.29 o 
 -22   6   5       34.88       33.47      9.25 o 
 -20   6   5      163.38      168.40     15.11 o 
 -18   6   5       15.16        7.85      7.26 o 
 -16   6   5      240.61      224.83     12.35 o 
 -14   6   5      502.03      429.86     16.62 o 
 -12   6   5      495.06      413.74     15.93 o 
 -10   6   5       28.04       24.69      6.09 o 
  -8   6   5      383.26      367.38     17.32 o 
  -6   6   5      202.05      226.70     10.31 o 
  -4   6   5      184.21      202.42     11.27 o 
  -2   6   5       89.08      129.80     12.71 o 
   0   6   5      166.20      169.94     10.76 o 
   2   6   5      119.33      109.50      9.44 o 
   4   6   5      263.85      229.65     15.08 o 
   6   6   5      170.80      159.38     10.83 o 
   8   6   5      210.59      189.10     13.01 o 
  10   6   5      101.89       94.90     13.20 o 
  12   6   5       19.75       11.91     18.14 o 
  14   6   5       94.27      131.77     27.35 o 
  16   6   5       49.63       43.20     23.62 o 
 -19   7   5       59.72       60.89     21.33 o 
 -17   7   5        3.68       -6.14      7.87 o 
 -15   7   5      208.64      190.38     12.58 o 
 -13   7   5      246.24      229.71     13.12 o 
 -11   7   5      261.68      235.30     15.14 o 
  -9   7   5      132.82      110.43     11.17 o 
  -7   7   5       72.19       77.75     10.99 o 
  -5   7   5       96.61      101.86      9.74 o 
  -3   7   5       28.89       54.20      8.23 o 
  -1   7   5       55.01       90.52      9.49 o 
   1   7   5      273.42      309.51     26.29 o 
   3   7   5      675.52      665.79     25.74 o 
   5   7   5      202.16      184.40     15.30 o 
   7   7   5      176.02      176.05     18.02 o 
   9   7   5       47.12       42.26     13.34 o 
  11   7   5       11.57        5.69     12.17 o 
 -10   8   5       77.09       85.16     21.00 o 
  -8   8   5       19.44       11.45     11.31 o 
  -6   8   5       17.24       20.79     11.89 o 
  -4   8   5      241.35      268.47     25.38 o 
  -2   8   5      129.58      212.18     34.64 o 
   0   8   5       14.76       41.35      9.67 o 
   2   8   5      104.23       79.91     13.80 o 
   4   8   5       25.99        7.46     17.29 o 
 -32   0   6      118.20      127.01     17.45 o 
 -30   0   6      596.56      679.15     45.26 o 
 -28   0   6       87.43      115.79     15.06 o 
 -26   0   6       91.34       95.35     13.17 o 
 -24   0   6      203.28      204.50     16.54 o 
 -22   0   6      403.79      383.89     22.34 o 
 -20   0   6     1005.92     1055.99     48.27 o 
 -18   0   6      449.36      476.09     29.49 o 
 -16   0   6     2589.39     2688.70     77.46 o 
 -14   0   6     1775.97     2007.20     58.80 o 
 -12   0   6     2566.48     2990.00     85.18 o 
 -10   0   6     1327.66     1705.01     53.83 o 
  -8   0   6     2380.93     2994.63    103.57 o 
  -6   0   6     5573.43     7817.56    214.48 o 
  -4   0   6     1190.40     1867.93     48.62 o 
  -2   0   6     3094.89     4742.04    119.88 o 
   0   0   6     2534.41     3440.27     97.67 o 
   2   0   6      214.88      280.71     11.62 o 
   4   0   6     1401.16     1465.78     45.43 o 
   6   0   6      733.80      837.14     28.16 o 
   8   0   6     3741.65     3680.34    251.80 o 
  10   0   6     1145.10     1145.38     57.03 o 
  12   0   6      499.18      457.88     27.73 o 
  14   0   6       90.21      102.14     14.08 o 
  16   0   6      426.96      403.02     31.40 o 
  18   0   6      809.65      694.02     40.06 o 
  20   0   6      270.93      289.78     25.32 o 
  22   0   6     1257.93     1380.52     94.21 o 
  24   0   6      183.92      226.00     25.98 o 
 -33   1   6       15.72       30.34     19.63 o 
 -31   1   6      148.92      177.31     13.43 o 
 -29   1   6      523.62      620.66     23.87 o 
 -27   1   6      202.22      254.93     14.15 o 
 -25   1   6     1068.48     1170.48     36.19 o 
 -23   1   6      347.86      348.69     18.33 o 
 -21   1   6      786.62      807.20     26.11 o 
 -19   1   6      919.73      921.37     28.48 o 
 -17   1   6      268.24      271.91      8.63 o 
 -15   1   6     2107.10     2141.46     44.42 o 
 -13   1   6     1859.23     1979.54     40.24 o 
 -11   1   6     1066.09     1169.35     24.77 o 
  -9   1   6     3535.24     4342.29     85.54 o 
  -7   1   6      363.39      519.28     10.22 o 
  -5   1   6      288.38      358.57      8.78 o 
  -3   1   6       38.29       55.60      3.30 o 
  -1   1   6     4621.46     6456.87    127.63 o 
   1   1   6     3565.01     4294.53     87.11 o 
   3   1   6     1025.29     1135.85     28.15 o 
   5   1   6      419.13      405.83     13.44 o 
   7   1   6     2817.09     2872.89     79.34 o 
   9   1   6      862.07      834.42     27.28 o 
  11   1   6      151.37      135.39     11.45 o 
  13   1   6      411.84      410.26     18.53 o 
  15   1   6     1922.00     1861.54     61.59 o 
  17   1   6      273.99      290.48     17.05 o 
  19   1   6      202.50      212.03     15.52 o 
  21   1   6      134.95      157.23     15.01 o 
  23   1   6       92.05       98.30     14.54 o 
  25   1   6       40.05       32.14     22.03 o 
 -30   2   6       80.21       78.64     12.50 o 
 -28   2   6        1.20        1.20      8.84 o 
 -26   2   6      124.28      124.83     12.27 o 
 -24   2   6      313.17      332.79     14.93 o 
 -22   2   6      221.83      230.60     11.74 o 
 -20   2   6      587.03      552.12     15.98 o 
 -18   2   6       96.89       90.84      6.10 o 
 -16   2   6      898.34      796.81     22.24 o 
 -14   2   6      415.30      406.68     13.59 o 
 -12   2   6      117.98       99.29      5.64 o 
 -10   2   6      250.11      237.10      8.48 o 
  -8   2   6      198.06      249.76      8.84 o 
  -6   2   6      511.61      646.38     14.10 o 
  -4   2   6       53.06       68.14      4.04 o 
  -2   2   6       28.07       36.50      3.38 o 
   0   2   6       87.21      127.16      5.33 o 
   2   2   6      364.03      414.12     13.62 o 
   4   2   6      169.92      188.59      8.55 o 
   6   2   6     1429.11     1462.59     40.69 o 
   8   2   6      228.06      233.19     10.68 o 
  10   2   6     1481.99     1454.85     38.15 o 
  12   2   6      102.97       85.11      8.17 o 
  14   2   6      154.14      174.31     32.59 o 
  16   2   6      258.77      263.66     18.90 o 
  18   2   6       66.08       79.28     11.46 o 
  20   2   6       57.38       70.52     12.39 o 
  22   2   6       71.15       75.16     13.81 o 
  24   2   6       26.06       18.32     16.13 o 
 -29   3   6       83.85       86.24     15.06 o 
 -27   3   6       17.34       14.65     14.67 o 
 -25   3   6       88.87       83.02      9.57 o 
 -23   3   6       20.18       10.59      6.71 o 
 -21   3   6      160.69      169.51      9.94 o 
 -19   3   6      509.30      458.00     15.06 o 
 -17   3   6        1.14        3.91      4.64 o 
 -15   3   6       66.85       83.12      6.49 o 
 -13   3   6      135.19      144.78      7.87 o 
 -11   3   6     1195.64     1174.65     31.95 o 
  -9   3   6     2976.80     2944.70     74.25 o 
  -7   3   6     1402.50     1487.32     36.14 o 
  -5   3   6     3170.14     3354.52     63.81 o 
  -3   3   6      505.71      594.21     29.29 o 
  -1   3   6      131.83      149.74      6.58 o 
   1   3   6      253.20      202.25      7.27 o 
   3   3   6      322.84      295.95      9.03 o 
   5   3   6      238.71      210.06      9.58 o 
   7   3   6       22.63       24.90      5.88 o 
   9   3   6       51.92       47.39      5.77 o 
  11   3   6      141.91      145.43      9.35 o 
  13   3   6      410.17      391.18     14.46 o 
  15   3   6      216.54      185.30     10.30 o 
  17   3   6       84.15       82.14     10.94 o 
  19   3   6       41.38       37.79     13.81 o 
  21   3   6       61.03       70.01     20.39 o 
 -28   4   6      115.02      118.62     25.15 o 
 -26   4   6      157.52      168.22     14.85 o 
 -24   4   6      459.74      490.08     27.10 o 
 -22   4   6      402.39      390.01     16.44 o 
 -20   4   6      582.67      558.02     19.68 o 
 -18   4   6      737.53      719.55     22.90 o 
 -16   4   6       85.16       77.72      7.26 o 
 -14   4   6      118.58      121.53      8.75 o 
 -12   4   6      456.55      406.48     14.26 o 
 -10   4   6      193.21      186.01      9.42 o 
  -8   4   6      542.76      533.96     17.38 o 
  -6   4   6     1314.04     1296.20     32.77 o 
  -4   4   6      877.80      895.14     21.28 o 
  -2   4   6      215.36      249.50     16.36 o 
   0   4   6      299.46      237.09     12.78 o 
   2   4   6      432.06      367.67     10.74 o 
   4   4   6      183.84      201.53      7.67 o 
   6   4   6      371.07      372.83     11.00 o 
   8   4   6     1453.13     1506.35     45.90 o 
  10   4   6      334.05      344.47     13.98 o 
  12   4   6      589.69      593.90     24.32 o 
  14   4   6      178.75      177.95     13.94 o 
  16   4   6       42.46       21.10     11.41 o 
  18   4   6      295.90      338.63     23.35 o 
  20   4   6       99.77       65.73     15.83 o 
  22   4   6       73.13       69.39     22.33 o 
 -27   5   6      239.79      340.82     36.94 o 
 -25   5   6      153.28      161.27     15.49 o 
 -23   5   6      460.88      469.06     19.94 o 
 -21   5   6       62.17       65.61      8.93 o 
 -19   5   6       34.50       42.40      7.86 o 
 -17   5   6      295.51      294.72     14.24 o 
 -15   5   6      290.14      222.65     11.68 o 
 -13   5   6     1059.26      992.94     29.45 o 
 -11   5   6      585.84      518.23     17.82 o 
  -9   5   6      271.57      247.48     11.26 o 
  -7   5   6      217.13      227.78     11.66 o 
  -5   5   6      193.41      199.67      9.35 o 
  -3   5   6      256.96      257.72     12.31 o 
  -1   5   6      252.10      263.64     12.43 o 
   1   5   6     1638.67     1506.52     42.59 o 
   3   5   6      465.33      449.24     14.61 o 
   5   5   6      603.16      554.05     16.45 o 
   7   5   6      299.64      308.07     12.86 o 
   9   5   6        4.93        0.21      6.57 o 
  11   5   6      858.29      917.94     39.43 o 
  13   5   6       87.44       71.29     10.92 o 
  15   5   6       76.08       76.97     17.33 o 
  17   5   6      225.31      270.75     26.13 o 
 -22   6   6      154.18      155.51     15.14 o 
 -20   6   6      175.49      159.60     12.51 o 
 -18   6   6       57.75       41.41      8.96 o 
 -16   6   6      498.41      446.70     18.18 o 
 -14   6   6      150.57      133.12     10.35 o 
 -12   6   6      282.84      245.36     12.72 o 
 -10   6   6       31.27       32.92      9.83 o 
  -8   6   6      698.12      669.89     35.98 o 
  -6   6   6      927.25      974.12     53.50 o 
  -4   6   6     1243.50     1310.04     39.63 o 
  -2   6   6      133.55      237.58     24.65 o 
   0   6   6      663.32      632.01     22.61 o 
   2   6   6      146.47      122.28     12.02 o 
   4   6   6       82.91       70.68      8.64 o 
   6   6   6      241.31      249.79     15.09 o 
   8   6   6      132.76       96.57     10.99 o 
  10   6   6      156.07      144.97     27.68 o 
  12   6   6       18.08       24.11     20.71 o 
  14   6   6       68.40       56.98     25.19 o 
 -19   7   6      151.91      129.86     27.14 o 
 -17   7   6      184.04      157.88     15.04 o 
 -15   7   6      266.47      217.39     16.14 o 
 -13   7   6      241.43      216.71     15.41 o 
 -11   7   6      112.33      116.90     12.30 o 
  -9   7   6      176.45      175.43     19.17 o 
  -7   7   6      359.54      368.82     18.91 o 
  -5   7   6      108.56      133.74     11.28 o 
  -3   7   6      121.13      179.82     12.52 o 
  -1   7   6      123.56      157.21     12.43 o 
   1   7   6      178.85      197.46     19.78 o 
   3   7   6      454.98      469.35     19.54 o 
   5   7   6       34.03       12.95      9.95 o 
   7   7   6      333.53      373.15     26.04 o 
   9   7   6      162.28      164.45     18.52 o 
  -6   8   6        9.50        7.19     12.18 o 
  -4   8   6       54.18       53.99     14.77 o 
  -2   8   6       67.56       85.35     15.96 o 
   0   8   6      239.18      207.96     20.70 o 
 -31   1   7       40.16       42.99     10.20 o 
 -29   1   7       30.45       15.71      8.92 o 
 -27   1   7      184.36      203.08     13.31 o 
 -25   1   7      118.45      129.79     10.65 o 
 -23   1   7       19.53        7.22      7.32 o 
 -21   1   7      228.43      250.69     11.04 o 
 -19   1   7      979.91     1037.17     25.98 o 
 -17   1   7      723.80      711.67     19.02 o 
 -15   1   7     1037.77     1085.67     23.69 o 
 -13   1   7     1199.69     1325.57     28.25 o 
 -11   1   7      533.38      604.52     16.18 o 
  -9   1   7       14.88       18.54      3.49 o 
  -7   1   7      359.28      471.49     11.20 o 
  -5   1   7      145.66      199.26      6.42 o 
  -3   1   7     2785.01     3888.84     78.25 o 
  -1   1   7       71.12       89.46      5.35 o 
   1   1   7      303.33      299.12      8.97 o 
   3   1   7      258.34      278.89     10.86 o 
   5   1   7      233.83      238.29      9.42 o 
   7   1   7     1395.04     1367.64     37.34 o 
   9   1   7      296.93      285.44     13.11 o 
  11   1   7      473.32      455.49     22.02 o 
  13   1   7      219.61      228.29     17.28 o 
  15   1   7      452.60      403.42     24.15 o 
  17   1   7      137.90      149.50     16.54 o 
  19   1   7        8.24       -3.80     10.32 o 
  21   1   7       34.23       33.10     12.88 o 
  23   1   7       67.58       50.94     22.75 o 
 -30   2   7        1.79       -1.82     10.01 o 
 -28   2   7       33.56       17.78     10.10 o 
 -26   2   7      718.02      760.34     30.99 o 
 -24   2   7      225.71      242.11     15.49 o 
 -22   2   7     1259.98     1172.01     47.90 o 
 -20   2   7     1156.72     1171.58     32.92 o 
 -18   2   7      600.05      603.14     19.79 o 
 -16   2   7      179.53      158.22      8.88 o 
 -14   2   7      643.10      590.32     18.94 o 
 -12   2   7     1764.09     1732.11     52.54 o 
 -10   2   7     4324.71     4485.68    108.72 o 
  -8   2   7     2987.85     3297.76     82.06 o 
  -6   2   7      661.58      710.96     16.79 o 
  -4   2   7      304.89      286.37      9.74 o 
  -2   2   7       92.31      114.06      7.88 o 
   0   2   7      983.58     1092.21     30.18 o 
   2   2   7      926.80      977.47     27.44 o 
   4   2   7     3417.71     3587.72     89.68 o 
   6   2   7      508.29      522.69     17.17 o 
   8   2   7      283.47      272.10     11.58 o 
  10   2   7      713.51      672.97     24.72 o 
  12   2   7        6.68       -1.87      5.37 o 
  14   2   7      269.71      273.11     15.48 o 
  16   2   7      192.43      198.40     16.09 o 
  18   2   7      314.06      299.14     22.73 o 
  20   2   7      268.22      289.93     23.22 o 
  22   2   7       17.88       32.95     31.38 o 
 -29   3   7      194.22      205.57     29.80 o 
 -27   3   7      685.87      770.51     39.90 o 
 -25   3   7      139.15      162.55     12.13 o 
 -23   3   7       32.23       23.40      7.66 o 
 -21   3   7       76.56       77.89      7.46 o 
 -19   3   7      273.55      249.27     13.50 o 
 -17   3   7     1104.10     1114.38     35.35 o 
 -15   3   7      808.86      748.98     22.93 o 
 -13   3   7      497.87      492.90     16.45 o 
 -11   3   7      640.71      601.47     18.75 o 
  -9   3   7      665.63      608.62     21.42 o 
  -7   3   7      549.49      657.20     51.21 o 
  -5   3   7     1793.76     2087.93     70.70 o 
  -3   3   7     5345.38     5636.64    113.84 o 
  -1   3   7     2714.78     2745.77     57.12 o 
   1   3   7      818.18      865.05     20.31 o 
   3   3   7      548.52      528.34     17.32 o 
   5   3   7      226.21      232.53     10.62 o 
   7   3   7      185.33      168.74     10.33 o 
   9   3   7      588.22      574.22     22.03 o 
  11   3   7      922.79      868.13     30.26 o 
  13   3   7      481.58      493.77     20.18 o 
  15   3   7      147.76      139.55     13.72 o 
  17   3   7      251.94      256.66     25.60 o 
  19   3   7       83.53       95.37     15.04 o 
  21   3   7      129.35      127.23     29.10 o 
 -26   4   7       97.94      101.99     13.51 o 
 -24   4   7      343.37      363.62     24.37 o 
 -22   4   7      100.55       86.25     10.89 o 
 -20   4   7      333.70      318.04     14.83 o 
 -18   4   7      561.41      563.68     19.81 o 
 -16   4   7      221.17      220.80     11.60 o 
 -14   4   7      121.37      130.33      8.91 o 
 -12   4   7      307.13      266.15     11.90 o 
 -10   4   7     1118.79     1081.46     30.61 o 
  -8   4   7      455.24      479.30     24.82 o 
  -6   4   7     1029.65     1011.38     26.70 o 
  -4   4   7      863.71      887.45     23.56 o 
  -2   4   7      167.79      201.92     14.10 o 
   0   4   7      101.90      100.96      5.99 o 
   2   4   7       75.86       78.61      5.49 o 
   4   4   7      361.65      326.71     11.52 o 
   6   4   7      223.97      222.82     11.02 o 
   8   4   7      185.85      213.99     12.05 o 
  10   4   7      313.75      305.40     15.57 o 
  12   4   7      420.81      441.59     19.39 o 
  14   4   7      340.91      348.46     19.60 o 
  16   4   7      147.27      137.09     14.77 o 
  18   4   7       49.72       32.82     12.92 o 
  20   4   7      156.77      135.88     25.32 o 
 -27   5   7      157.12      193.90     33.29 o 
 -25   5   7       51.55       37.34     15.58 o 
 -23   5   7       75.57       68.08     12.88 o 
 -21   5   7      126.54      143.82     11.81 o 
 -19   5   7        2.80       -4.19      7.60 o 
 -17   5   7       70.06       76.71      8.90 o 
 -15   5   7      176.44      163.35     10.75 o 
 -13   5   7       78.41       73.81      8.17 o 
 -11   5   7      398.05      341.74     14.41 o 
  -9   5   7      202.13      207.71     11.03 o 
  -7   5   7      243.61      256.93     12.02 o 
  -5   5   7      405.52      401.47     16.20 o 
  -3   5   7       65.70      103.86     21.13 o 
  -1   5   7      104.19       92.47      7.28 o 
   1   5   7       78.45       75.77      8.42 o 
   3   5   7      526.29      497.29     17.55 o 
   5   5   7      867.56      868.83     25.63 o 
   7   5   7       44.22       48.68      8.65 o 
   9   5   7      358.68      381.53     17.98 o 
  11   5   7       47.19       34.58      9.04 o 
  13   5   7      180.62      151.32     17.27 o 
  15   5   7      179.14      209.43     34.61 o 
 -22   6   7       13.49       15.60     12.28 o 
 -20   6   7      107.75      102.77     11.67 o 
 -18   6   7       12.00        7.09      8.56 o 
 -16   6   7      149.18      146.28     11.73 o 
 -14   6   7      141.22      128.90     10.87 o 
 -12   6   7      366.33      328.45     15.35 o 
 -10   6   7      181.79      174.15     13.25 o 
  -8   6   7       93.80       84.00     11.34 o 
  -6   6   7       45.67       74.68      8.71 o 
  -4   6   7      175.73      188.69     12.10 o 
  -2   6   7      151.14      171.39     15.49 o 
   0   6   7      390.26      384.00     16.63 o 
   2   6   7      363.16      350.15     18.68 o 
   4   6   7      306.27      310.88     17.58 o 
   6   6   7       63.36       53.70     10.63 o 
   8   6   7       95.38      103.08     15.54 o 
  10   6   7       14.93       11.08     20.67 o 
  12   6   7       45.02       35.65     23.03 o 
 -15   7   7      119.93      127.08     26.60 o 
 -13   7   7      372.93      340.42     19.72 o 
 -11   7   7       56.56       35.21     10.48 o 
  -9   7   7       22.53       16.63      9.36 o 
  -7   7   7       72.19       84.98     11.44 o 
  -5   7   7       98.25      126.49     11.63 o 
  -3   7   7       61.24       70.43     10.00 o 
  -1   7   7       95.04       91.68     12.61 o 
   1   7   7       15.44       10.53     10.08 o 
   3   7   7      360.30      388.46     21.06 o 
   5   7   7       13.22       11.62     10.79 o 
 -30   0   8      562.51      677.18     37.81 o 
 -28   0   8     1113.30     1292.28     58.16 o 
 -26   0   8      202.81      225.69     20.03 o 
 -24   0   8     1117.65     1197.42     53.13 o 
 -22   0   8      323.31      343.04     22.54 o 
 -20   0   8      145.87      138.17     16.15 o 
 -18   0   8      153.21      164.98     17.06 o 
 -16   0   8      501.15      514.41     71.61 o 
 -14   0   8     1628.19     1765.85     64.58 o 
 -12   0   8     1337.60     1589.41     63.52 o 
 -10   0   8     1477.83     1933.38     70.00 o 
  -8   0   8     3159.22     4251.46    119.38 o 
  -6   0   8       53.30       77.21      6.74 o 
  -4   0   8     1290.54     1953.05     51.88 o 
  -2   0   8      663.12      955.00     27.25 o 
   0   0   8     4934.19     6336.12    179.00 o 
   2   0   8     5814.75     6664.29    188.17 o 
   4   0   8     1890.39     2035.28     61.05 o 
   6   0   8     4070.80     4138.46    237.81 o 
   8   0   8      644.97      626.72     32.10 o 
  10   0   8      454.17      405.78     25.05 o 
  12   0   8      473.18      458.88     27.37 o 
  14   0   8      380.20      382.25     49.97 o 
  16   0   8      669.08      680.74     62.63 o 
  18   0   8      212.96      218.22     37.27 o 
  20   0   8      171.58      126.34     35.15 o 
  22   0   8       28.75       39.72     34.36 o 
 -29   1   8       94.06      102.02     13.95 o 
 -27   1   8       50.10       41.01     11.06 o 
 -25   1   8      115.92       95.72     19.94 o 
 -23   1   8      113.43      105.34      9.82 o 
 -21   1   8      678.52      722.56     24.03 o 
 -19   1   8      398.41      404.34     13.57 o 
 -17   1   8     2002.70     2082.86     48.28 o 
 -15   1   8      274.71      274.36     10.47 o 
 -13   1   8        0.89        1.08      3.93 o 
 -11   1   8      804.39      945.76     26.48 o 
  -9   1   8      143.92      158.16      8.12 o 
  -7   1   8     1007.03     1283.80     26.15 o 
  -5   1   8     2040.32     2660.35     51.35 o 
  -3   1   8      402.60      485.27     12.77 o 
  -1   1   8     1405.43     1813.71     41.59 o 
   1   1   8      199.58      199.74      8.41 o 
   3   1   8      370.79      371.75     13.61 o 
   5   1   8      161.61      198.74     14.88 o 
   7   1   8     3366.86     3290.27     77.65 o 
   9   1   8     1214.29     1202.46     36.85 o 
  11   1   8       50.62       45.93      8.39 o 
  13   1   8      374.87      354.95     20.73 o 
  15   1   8       11.85       15.91     10.90 o 
  17   1   8      275.39      274.38     20.48 o 
  19   1   8       82.55       83.86     16.15 o 
  21   1   8      122.71      110.11     37.68 o 
 -28   2   8      173.00      166.45     16.05 o 
 -26   2   8       38.05       46.42     11.40 o 
 -24   2   8      574.27      596.51     27.17 o 
 -22   2   8      513.67      507.21     19.51 o 
 -20   2   8      363.14      336.16     15.05 o 
 -18   2   8      192.17      185.59      9.04 o 
 -16   2   8       65.29       66.91      6.07 o 
 -14   2   8      664.65      669.70     18.58 o 
 -12   2   8     1582.32     1596.04     38.06 o 
 -10   2   8      815.12      874.51     22.46 o 
  -8   2   8     1491.06     1582.52     37.63 o 
  -6   2   8      458.30      479.91     14.35 o 
  -4   2   8       58.09       51.23      5.17 o 
  -2   2   8      453.65      438.20     13.47 o 
   0   2   8      391.14      422.76     14.94 o 
   2   2   8      316.53      318.43     12.68 o 
   4   2   8      101.95      105.81      7.81 o 
   6   2   8       76.73       72.22      7.25 o 
   8   2   8       89.59       84.12      8.50 o 
  10   2   8       37.40       19.76      6.40 o 
  12   2   8      352.60      302.41     17.88 o 
  14   2   8      219.58      150.86     22.29 o 
  16   2   8       90.18       71.32     16.01 o 
  18   2   8       65.90       73.61     17.63 o 
  20   2   8       41.29       59.10     34.90 o 
 -27   3   8      130.59      135.44     29.94 o 
 -25   3   8      449.38      458.65     55.51 o 
 -23   3   8      321.44      288.39     36.56 o 
 -21   3   8       69.37       75.83     17.14 o 
 -19   3   8       12.64        4.95      7.36 o 
 -17   3   8      113.37       92.78     25.63 o 
 -15   3   8       62.55       49.98      9.27 o 
 -13   3   8      248.25      214.14     14.62 o 
 -11   3   8      467.41      489.53     16.29 o 
  -9   3   8      360.42      369.53     13.89 o 
  -7   3   8      607.20      618.56     17.77 o 
  -5   3   8      296.89      369.00     15.46 o 
  -3   3   8     1234.96     1222.86     27.62 o 
  -1   3   8      135.74      135.08      9.47 o 
   1   3   8      388.42      341.68     11.81 o 
   3   3   8      225.33      212.31     11.63 o 
   5   3   8       31.40       24.82      5.94 o 
   7   3   8       36.49       39.31      6.73 o 
   9   3   8      239.29      243.53     12.12 o 
  11   3   8       27.02       22.99      7.05 o 
  13   3   8      123.40      118.92     11.40 o 
  15   3   8       40.95       26.76     12.95 o 
  17   3   8       62.98       39.51     18.43 o 
  19   3   8       44.95       37.02     20.42 o 
 -26   4   8       71.29       83.20     17.25 o 
 -24   4   8      224.45      200.18     16.48 o 
 -22   4   8       60.58       60.20     13.73 o 
 -20   4   8        2.45       -7.96      8.28 o 
 -18   4   8      589.97      598.69     21.31 o 
 -16   4   8      221.49      212.76     11.92 o 
 -14   4   8      515.28      462.01     17.29 o 
 -12   4   8      640.35      597.60     20.14 o 
 -10   4   8     1476.69     1372.98     43.77 o 
  -8   4   8        3.66       13.05     10.17 o 
  -6   4   8      221.33      219.11     10.01 o 
  -4   4   8      444.50      435.65     12.89 o 
  -2   4   8       50.29       60.78      7.11 o 
   0   4   8     1040.19     1009.10     26.86 o 
   2   4   8      460.02      444.21     16.28 o 
   4   4   8      332.47      309.38     13.39 o 
   6   4   8      138.22      125.11      9.37 o 
   8   4   8       60.25       59.83      8.04 o 
  10   4   8      151.25      150.07     10.60 o 
  12   4   8      558.19      568.00     24.77 o 
  14   4   8      273.81      276.82     17.88 o 
  16   4   8      312.49      315.71     25.20 o 
  18   4   8        6.80       20.42     18.72 o 
 -25   5   8       15.79       11.62     23.99 o 
 -23   5   8      295.31      271.70     40.59 o 
 -21   5   8      196.19      174.45     14.45 o 
 -19   5   8      342.25      319.82     16.52 o 
 -17   5   8      310.86      296.52     15.32 o 
 -15   5   8      440.96      447.19     18.17 o 
 -13   5   8       48.76       62.09      8.49 o 
 -11   5   8       41.21       25.32      7.39 o 
  -9   5   8      186.03      201.64     22.12 o 
  -7   5   8     1767.57     1722.50     65.63 o 
  -5   5   8      527.82      684.51     32.68 o 
  -3   5   8      328.81      374.40     17.03 o 
  -1   5   8      337.97      311.92     12.74 o 
   1   5   8       42.03       19.77      6.67 o 
   3   5   8       68.93       58.16      7.73 o 
   5   5   8      344.28      294.99     16.03 o 
   7   5   8      252.98      244.45     20.00 o 
   9   5   8      436.32      424.25     24.01 o 
  11   5   8      238.70      189.20     18.43 o 
  13   5   8      383.35      421.76     46.69 o 
 -20   6   8       64.64       57.88     16.57 o 
 -18   6   8       53.05       46.55     10.54 o 
 -16   6   8       93.37       70.84     10.73 o 
 -14   6   8      388.30      347.15     19.82 o 
 -12   6   8      241.25      211.74     15.59 o 
 -10   6   8      234.90      247.41     20.67 o 
  -8   6   8      141.40      165.60     13.17 o 
  -6   6   8      319.88      343.96     19.66 o 
  -4   6   8       69.72      134.46     11.25 o 
  -2   6   8      204.19      238.10     27.26 o 
   0   6   8      623.81      659.83     27.47 o 
   2   6   8       87.48       90.89     12.21 o 
   4   6   8      454.05      503.35     23.14 o 
   6   6   8      153.43      172.29     19.33 o 
   8   6   8      477.63      541.27     30.92 o 
 -11   7   8      129.86      115.61     17.33 o 
  -9   7   8      155.50      112.41     16.98 o 
  -7   7   8      209.71      175.56     27.81 o 
  -5   7   8       41.22       81.31     16.34 o 
  -3   7   8      149.02      149.04     18.88 o 
  -1   7   8       54.46       62.60     15.97 o 
   1   7   8      206.58      176.18     27.39 o 
   3   7   8        9.64        3.36     19.34 o 
   5   7   8       78.52       76.41     23.24 o 
 -29   1   9       32.55       52.83     19.92 o 
 -27   1   9       85.12       78.00     13.52 o 
 -25   1   9      157.16      152.87     14.92 o 
 -23   1   9      316.94      308.51     15.56 o 
 -21   1   9      336.44      329.73     15.49 o 
 -19   1   9       53.35       48.17      6.73 o 
 -17   1   9       93.78       83.68      7.06 o 
 -15   1   9       93.65       88.31      7.64 o 
 -13   1   9      741.77      842.40     24.76 o 
 -11   1   9     1055.40     1294.35     35.09 o 
  -9   1   9     1377.71     1709.19     44.58 o 
  -7   1   9       86.21      130.58      5.93 o 
  -5   1   9      686.16      888.95     20.78 o 
  -3   1   9      135.65      192.84      7.75 o 
  -1   1   9      169.47      204.23      8.85 o 
   1   1   9      261.76      274.72     11.86 o 
   3   1   9       57.34       49.92      5.75 o 
   5   1   9      745.53      711.59     20.44 o 
   7   1   9      296.68      271.95     12.67 o 
   9   1   9      624.86      586.75     20.53 o 
  11   1   9      107.90      117.54     14.32 o 
  13   1   9       61.88       39.51     12.45 o 
  15   1   9      179.02      166.00     15.85 o 
  17   1   9       93.75       87.65     14.67 o 
  19   1   9       99.45      115.92     38.31 o 
 -28   2   9      745.15      731.70     55.53 o 
 -26   2   9      261.74      283.29     19.74 o 
 -24   2   9       50.40       40.47      9.47 o 
 -22   2   9      124.39      106.98     10.50 o 
 -20   2   9      249.59      232.11     12.95 o 
 -18   2   9     1269.30     1227.42     36.27 o 
 -16   2   9      655.35      668.02     22.42 o 
 -14   2   9     1874.78     1780.13     48.65 o 
 -12   2   9      726.49      708.08     22.49 o 
 -10   2   9       23.15       18.72      7.42 o 
  -8   2   9      757.57      791.04     24.21 o 
  -6   2   9      305.29      340.04     13.19 o 
  -4   2   9     1297.86     1487.11     36.39 o 
  -2   2   9     1868.86     2046.20     53.49 o 
   0   2   9      703.09      754.44     23.51 o 
   2   2   9      493.93      521.36     17.99 o 
   4   2   9       78.87       77.68      7.70 o 
   6   2   9      105.27      101.61      8.49 o 
   8   2   9       16.00        8.64      6.46 o 
  10   2   9      628.38      609.78     22.76 o 
  12   2   9      833.52      822.40     26.52 o 
  14   2   9      138.30      130.50     14.23 o 
  16   2   9      483.74      485.92     42.46 o 
 -27   3   9      197.13      178.84     29.84 o 
 -25   3   9      438.31      394.41     38.60 o 
 -23   3   9      130.41      120.75     13.24 o 
 -21   3   9     1170.82     1083.66     49.33 o 
 -19   3   9     1368.25     1314.33     43.55 o 
 -17   3   9       55.19       57.04      7.86 o 
 -15   3   9       34.65       31.06      6.74 o 
 -13   3   9       40.45       30.26      6.46 o 
 -11   3   9      930.29      855.79     28.36 o 
  -9   3   9      514.94      521.64     20.89 o 
  -7   3   9      870.56      825.94     24.54 o 
  -5   3   9      450.76      465.64     19.89 o 
  -3   3   9       12.94       -0.07     10.87 o 
  -1   3   9      196.63      180.86     10.26 o 
   1   3   9       21.23       17.95      5.98 o 
   3   3   9      911.43      937.57     28.28 o 
   5   3   9     1237.08     1159.46     33.77 o 
   7   3   9      200.21      190.88     12.31 o 
   9   3   9      481.84      494.45     18.92 o 
  11   3   9      238.48      251.10     16.51 o 
  13   3   9      129.20      107.38     10.79 o 
  15   3   9        8.24        5.30     11.12 o 
  17   3   9      185.58      151.03     35.82 o 
 -24   4   9        9.40       17.16     14.31 o 
 -22   4   9       65.65       53.60     14.74 o 
 -20   4   9      214.89      218.58     32.56 o 
 -18   4   9      255.12      248.64     18.69 o 
 -16   4   9      193.08      175.97     15.73 o 
 -14   4   9      225.85      189.33     12.51 o 
 -12   4   9      564.98      538.51     19.06 o 
 -10   4   9      273.00      246.83     12.45 o 
  -8   4   9      342.34      337.73     17.65 o 
  -6   4   9      554.39      620.52     21.34 o 
  -4   4   9     1343.16     1251.66     29.28 o 
  -2   4   9      557.21      549.97     19.77 o 
   0   4   9      335.36      315.18     13.90 o 
   2   4   9      610.33      592.08     19.90 o 
   4   4   9      414.02      432.00     18.38 o 
   6   4   9      259.61      270.55     13.42 o 
   8   4   9       74.67       77.87      9.16 o 
  10   4   9      267.27      265.56     27.11 o 
  12   4   9      183.15      172.33     12.62 o 
  14   4   9        2.11        6.59     11.90 o 
 -23   5   9       34.07       36.61     17.39 o 
 -21   5   9       24.98       21.82     15.42 o 
 -19   5   9      142.26      126.69     14.45 o 
 -17   5   9       46.15       32.59     11.10 o 
 -15   5   9      287.48      283.48     17.49 o 
 -13   5   9      810.87      745.41     29.29 o 
 -11   5   9      217.90      240.67     25.05 o 
  -9   5   9      125.02      101.98     13.10 o 
  -7   5   9      134.11      149.21     11.34 o 
  -5   5   9      135.63      142.66     11.18 o 
  -3   5   9      296.57      268.95     16.62 o 
  -1   5   9      311.52      301.14     14.35 o 
   1   5   9      241.51      210.57     17.00 o 
   3   5   9      192.98      196.37     13.82 o 
   5   5   9       23.65       20.94      9.43 o 
   7   5   9       52.07       43.77     10.39 o 
   9   5   9        7.97       10.97      9.83 o 
  11   5   9      122.97       74.03     15.72 o 
 -20   6   9      104.84      111.64     30.55 o 
 -18   6   9       42.98       41.71     21.79 o 
 -16   6   9      177.02      166.74     16.19 o 
 -14   6   9       50.28       26.39     13.62 o 
 -12   6   9      102.86       77.20     15.09 o 
 -10   6   9      104.29      105.70     17.74 o 
  -8   6   9       97.93       96.44     11.78 o 
  -6   6   9       92.04      101.73     11.03 o 
  -4   6   9       98.95      104.84     12.90 o 
  -2   6   9      135.07      129.09     14.15 o 
   0   6   9      243.22      269.35     17.86 o 
   2   6   9      194.30      197.53     21.00 o 
   4   6   9      258.13      264.96     23.74 o 
   6   6   9      247.07      203.28     26.73 o 
  -9   7   9      232.37      206.27     31.33 o 
 -26   0  10      328.99      353.57     41.34 o 
 -24   0  10      218.36      200.63     30.30 o 
 -22   0  10      135.59      117.37     23.74 o 
 -20   0  10     1008.47     1042.93     51.19 o 
 -18   0  10     1269.56     1392.17     69.52 o 
 -16   0  10     1969.64     2172.28     80.36 o 
 -14   0  10      225.91      222.98     28.47 o 
 -12   0  10      506.91      595.47     27.73 o 
 -10   0  10        3.08       -0.12      7.48 o 
  -8   0  10     1362.85     1667.86     50.65 o 
  -6   0  10     1757.75     2382.20     69.97 o 
  -4   0  10      499.36      670.88     21.23 o 
  -2   0  10      587.98      646.36     24.01 o 
   0   0  10      581.54      667.85     24.75 o 
   2   0  10      491.38      502.04     22.30 o 
   4   0  10     1736.12     1730.81     54.23 o 
   6   0  10     1842.86     1790.66     73.78 o 
   8   0  10     1731.43     1662.73     69.75 o 
  10   0  10      724.76      696.71     47.06 o 
  12   0  10      190.52      150.91     24.86 o 
  14   0  10      453.60      453.30     40.13 o 
 -27   1  10      191.56      179.56     20.65 o 
 -25   1  10      402.51      371.46     29.62 o 
 -23   1  10      306.47      304.42     19.42 o 
 -21   1  10      133.17      138.74     11.31 o 
 -19   1  10        6.05        6.61      7.07 o 
 -17   1  10      261.13      249.74     12.76 o 
 -15   1  10      514.37      532.81     18.54 o 
 -13   1  10     1456.05     1648.91     43.93 o 
 -11   1  10     2150.62     2546.49     64.51 o 
  -9   1  10     1517.98     1858.23     43.25 o 
  -7   1  10     1275.46     1617.04     37.48 o 
  -5   1  10       77.03       93.75      6.18 o 
  -3   1  10      160.22      174.99      8.75 o 
  -1   1  10     1910.38     2240.09     51.42 o 
   1   1  10      366.72      412.98     15.92 o 
   3   1  10      974.71     1002.00     29.81 o 
   5   1  10      525.22      528.68     20.03 o 
   7   1  10      207.68      209.23     15.43 o 
   9   1  10       49.37       41.07      9.89 o 
  11   1  10       35.38       24.47     10.38 o 
  13   1  10      125.41      112.87     14.16 o 
  15   1  10      231.01      220.72     21.14 o 
 -26   2  10       96.07       98.72     17.74 o 
 -24   2  10        0.68       -5.80      8.55 o 
 -22   2  10       34.42       26.59      8.94 o 
 -20   2  10       12.40       10.15      7.79 o 
 -18   2  10        6.64       -4.57      6.71 o 
 -16   2  10      220.82      201.31     11.71 o 
 -14   2  10       94.97       89.45      9.92 o 
 -12   2  10      444.72      419.72     22.65 o 
 -10   2  10      223.23      198.64     15.31 o 
  -8   2  10      204.61      206.86     12.19 o 
  -6   2  10      275.99      280.84     11.19 o 
  -4   2  10      369.04      388.77     15.14 o 
  -2   2  10      512.26      538.88     18.88 o 
   0   2  10      189.83      190.13     10.92 o 
   2   2  10      108.25      106.37      9.07 o 
   4   2  10       54.56       46.08      7.62 o 
   6   2  10      140.56      134.42     12.31 o 
   8   2  10       67.98       55.84      8.60 o 
  10   2  10       69.27       48.96      9.02 o 
  12   2  10        9.63        1.00     10.58 o 
  14   2  10        3.08       -3.94     11.31 o 
  16   2  10       19.23       10.58     27.68 o 
 -25   3  10      201.46      171.20     29.84 o 
 -23   3  10      398.02      348.11     20.90 o 
 -21   3  10      296.59      268.09     22.81 o 
 -19   3  10        0.21        0.23      9.07 o 
 -17   3  10      174.57      158.12     10.93 o 
 -15   3  10      248.16      240.98     12.44 o 
 -13   3  10       27.28       23.05      9.63 o 
 -11   3  10       87.58       75.07     11.32 o 
  -9   3  10       11.40        8.81      8.32 o 
  -7   3  10       60.17       57.75      7.52 o 
  -5   3  10       90.02       92.99      8.21 o 
  -3   3  10      273.58      258.64     12.49 o 
  -1   3  10       15.08       14.43      6.51 o 
   1   3  10      546.49      569.63     20.20 o 
   3   3  10       78.84       63.34      8.52 o 
   5   3  10       82.24       93.89      9.42 o 
   7   3  10       21.11       14.38      7.70 o 
   9   3  10      589.51      572.02     21.41 o 
  11   3  10       75.77       61.52      9.89 o 
  13   3  10      106.42       97.06     11.29 o 
 -26   4  10        5.12        8.09     26.40 o 
 -24   4  10      104.09       88.24     26.11 o 
 -22   4  10      201.27      153.29     15.68 o 
 -20   4  10       27.85       12.79     11.07 o 
 -18   4  10      368.60      341.78     17.67 o 
 -16   4  10      382.13      338.20     22.65 o 
 -14   4  10        9.88        4.37      9.12 o 
 -12   4  10      132.15      113.74     11.44 o 
 -10   4  10      246.82      263.18     41.63 o 
  -8   4  10      317.39      393.57     29.42 o 
  -6   4  10     1288.53     1226.16     88.15 o 
  -4   4  10      780.26      803.88     30.94 o 
  -2   4  10      411.16      382.67     18.78 o 
   0   4  10       40.22       37.99      8.03 o 
   2   4  10       72.06       80.34      9.19 o 
   4   4  10       25.04       19.53      7.90 o 
   6   4  10      114.49      118.51     10.82 o 
   8   4  10      266.10      237.06     14.11 o 
  10   4  10       73.58       70.47     10.77 o 
  12   4  10       96.60       66.23     19.04 o 
 -21   5  10       31.12       24.82     24.98 o 
 -19   5  10        8.67        6.42     15.20 o 
 -17   5  10       30.42       22.42     11.60 o 
 -15   5  10      611.22      625.91     45.11 o 
 -13   5  10      305.42      268.23     17.32 o 
 -11   5  10      343.43      305.40     28.52 o 
  -9   5  10      312.22      304.54     17.75 o 
  -7   5  10       94.56      112.03     12.51 o 
  -5   5  10       64.04       75.25     11.31 o 
  -3   5  10       66.49       58.03     13.95 o 
  -1   5  10      269.86      214.61     15.45 o 
   1   5  10     1106.45     1087.97     64.25 o 
   3   5  10       53.15       62.33     11.33 o 
   5   5  10      150.86      142.52     14.16 o 
   7   5  10      109.50       93.01     12.96 o 
   9   5  10       35.15       35.73     16.79 o 
 -14   6  10      119.22      127.17     28.60 o 
 -12   6  10       13.18       18.05     21.04 o 
  -8   6  10      126.46       83.84     21.96 o 
  -6   6  10      141.83      139.95     18.66 o 
  -4   6  10       44.18       52.23     15.55 o 
  -2   6  10      172.94      179.93     20.59 o 
   0   6  10        0.84       -1.33     17.85 o 
   2   6  10      105.89      102.35     23.62 o 
 -25   1  11       32.58       17.68     21.29 o 
 -23   1  11       78.23       71.53     24.42 o 
 -21   1  11       70.45       50.56     11.61 o 
 -19   1  11      213.65      210.77     15.21 o 
 -17   1  11       66.73       61.20      8.40 o 
 -15   1  11      680.95      691.52     22.71 o 
 -13   1  11       63.86       68.52      7.83 o 
 -11   1  11        7.50        7.77      6.13 o 
  -9   1  11      353.61      411.97     15.29 o 
  -7   1  11       63.18       78.37      7.70 o 
  -5   1  11      406.99      474.31     16.32 o 
  -3   1  11      569.55      709.41     20.15 o 
  -1   1  11      868.15      950.83     28.82 o 
   1   1  11       35.97       32.36      7.48 o 
   3   1  11      491.99      508.37     18.91 o 
   5   1  11      129.41      119.92     10.37 o 
   7   1  11       75.01       65.53     11.53 o 
   9   1  11      376.42      306.39     67.09 o 
  11   1  11      105.42       67.79     14.72 o 
 -24   2  11      272.85      236.23     22.81 o 
 -22   2  11      153.85      156.39     15.31 o 
 -20   2  11      693.15      690.99     29.34 o 
 -18   2  11      121.44      108.94     12.51 o 
 -16   2  11       31.69       28.17      9.47 o 
 -14   2  11      173.61      159.52     15.34 o 
 -12   2  11       99.46       96.70     12.85 o 
 -10   2  11      340.59      345.63     20.92 o 
  -8   2  11      952.52     1022.11     40.50 o 
  -6   2  11      545.17      559.06     19.64 o 
  -4   2  11      175.47      193.93     13.98 o 
  -2   2  11      139.92      146.08     10.32 o 
   0   2  11      180.06      186.77     11.52 o 
   2   2  11      415.27      403.14     16.86 o 
   4   2  11      484.75      517.64     19.77 o 
   6   2  11      337.60      320.02     15.43 o 
   8   2  11      377.58      387.06     17.66 o 
  10   2  11      241.54      204.81     13.65 o 
  12   2  11       20.94       13.61     26.02 o 
  14   2  11      114.39       64.99     32.33 o 
 -23   3  11       47.97       38.94     16.08 o 
 -21   3  11      202.42      163.47     15.51 o 
 -19   3  11      434.46      387.92     21.35 o 
 -17   3  11      353.47      288.76     24.28 o 
 -15   3  11      603.27      528.62     28.74 o 
 -13   3  11      753.59      598.81     50.05 o 
 -11   3  11      367.78      355.35     22.09 o 
  -9   3  11       44.26       27.14     14.86 o 
  -7   3  11        3.76        6.91      8.03 o 
  -5   3  11      213.50      226.81     12.52 o 
  -3   3  11      802.75      809.07     26.18 o 
  -1   3  11      376.85      351.00     15.73 o 
   1   3  11      540.81      552.52     20.69 o 
   3   3  11      272.44      266.12     14.45 o 
   5   3  11        4.57       -0.17      8.09 o 
   7   3  11        9.50       -4.80      8.39 o 
   9   3  11      169.04      148.00     12.64 o 
  11   3  11      290.09      277.88     18.99 o 
 -22   4  11      371.80      350.54     40.18 o 
 -20   4  11      106.44       86.30     18.06 o 
 -18   4  11      231.96      196.63     16.41 o 
 -16   4  11       64.71       44.54      9.98 o 
 -14   4  11      187.16      173.45     17.80 o 
 -12   4  11       38.61       17.44     11.79 o 
 -10   4  11      504.17      423.79     34.53 o 
  -8   4  11      220.59      199.76     18.76 o 
  -6   4  11      186.87      171.06     18.00 o 
  -4   4  11      140.96      154.45     13.32 o 
  -2   4  11        4.33       -4.51      8.48 o 
   0   4  11      183.65      177.79     14.24 o 
   2   4  11      176.93      155.95     14.02 o 
   4   4  11      279.99      244.38     16.90 o 
   6   4  11       92.72       66.83     12.24 o 
   8   4  11       63.62       66.11     16.80 o 
 -17   5  11        7.64      -10.75     20.63 o 
 -15   5  11        3.30        0.57     13.88 o 
 -13   5  11      295.48      236.04     47.31 o 
 -11   5  11       42.56       61.50     26.75 o 
  -9   5  11      362.23      328.16     35.57 o 
  -7   5  11      247.96      222.21     40.63 o 
  -5   5  11      162.73      162.66     18.99 o 
  -3   5  11      428.07      408.37     28.01 o 
  -1   5  11       26.74       23.28     10.96 o 
   1   5  11      308.67      299.54     19.01 o 
   3   5  11      160.07      149.19     14.77 o 
 -22   0  12      352.57      273.05     35.57 o 
 -20   0  12      439.92      417.61     42.54 o 
 -18   0  12      492.25      513.37     29.23 o 
 -16   0  12     1211.67     1329.58     96.97 o 
 -14   0  12      768.23      903.79     39.80 o 
 -12   0  12     2628.78     3150.29    113.37 o 
 -10   0  12     2563.19     3204.55    149.49 o 
  -8   0  12      485.02      643.05     29.46 o 
  -6   0  12       92.14      109.65     12.87 o 
  -4   0  12       47.11       50.06     10.58 o 
  -2   0  12       94.36      100.09     12.88 o 
   0   0  12      597.25      618.78     29.22 o 
   2   0  12      523.78      496.63     38.31 o 
   4   0  12       15.91       29.55     17.68 o 
   6   0  12      514.91      447.24     37.52 o 
   8   0  12      153.75      107.99     23.53 o 
 -23   1  12       27.38        3.39     14.83 o 
 -21   1  12      245.95      175.28     15.77 o 
 -19   1  12      252.21      210.55     16.04 o 
 -17   1  12      503.03      494.94     19.69 o 
 -15   1  12      242.55      226.75     14.17 o 
 -13   1  12        8.04       -7.05      9.29 o 
 -11   1  12       31.10       32.54     10.37 o 
  -9   1  12      339.09      414.34     24.61 o 
  -7   1  12      148.84      198.47     11.25 o 
  -5   1  12      716.50      901.13     30.85 o 
  -3   1  12      516.64      595.96     23.45 o 
  -1   1  12       30.39       23.72      8.45 o 
   1   1  12      391.37      379.20     18.35 o 
   3   1  12      208.48      217.81     18.84 o 
   5   1  12      128.99      112.62     17.50 o 
   7   1  12      666.72      621.51     32.63 o 
 -22   2  12       55.60       28.71     15.21 o 
 -20   2  12       81.85       63.37     15.29 o 
 -18   2  12      120.92      105.88     15.99 o 
 -16   2  12       16.25       10.65     11.76 o 
 -14   2  12       64.21       41.52     17.45 o 
 -12   2  12       32.12       32.79     15.44 o 
 -10   2  12      329.97      316.96     28.84 o 
  -8   2  12       47.29       56.59     11.86 o 
  -6   2  12      129.54      149.10     10.96 o 
  -4   2  12      313.14      287.22     14.45 o 
  -2   2  12      211.15      204.84     12.55 o 
   0   2  12      272.98      292.68     15.04 o 
   2   2  12       14.81       20.27      9.35 o 
   4   2  12      134.08      118.12     13.11 o 
   6   2  12      359.68      331.52     22.69 o 
   8   2  12      115.08      112.47     21.42 o 
 -23   3  12      183.18      132.56     30.17 o 
 -21   3  12       85.09       49.10     23.70 o 
 -19   3  12       38.98       26.65     15.03 o 
 -17   3  12      160.79      133.85     17.99 o 
 -15   3  12      123.13       85.32     15.43 o 
 -13   3  12      127.80      102.06     20.75 o 
 -11   3  12      247.68      220.47     25.90 o 
  -9   3  12      140.11      148.42     22.25 o 
  -7   3  12      301.36      297.26     22.34 o 
  -5   3  12       79.93       78.49      9.72 o 
  -3   3  12       70.17       81.60      9.66 o 
  -1   3  12       60.56       64.41      9.46 o 
   1   3  12       43.25       37.64      9.20 o 
   3   3  12      149.20      111.24     11.59 o 
   5   3  12       34.47       30.32     12.15 o 
   7   3  12       48.26       29.14     17.46 o 
 -18   4  12       72.94       61.26     25.98 o 
 -16   4  12       63.96       27.93     23.49 o 
 -14   4  12      206.82      140.32     25.52 o 
 -12   4  12      279.52      188.80     27.02 o 
 -10   4  12       17.34        4.44     17.80 o 
  -8   4  12       35.45       31.13     18.59 o 
  -6   4  12       15.46       19.30     12.69 o 
  -4   4  12      293.37      258.01     22.59 o 
  -2   4  12      332.93      282.69     18.24 o 
   0   4  12      391.39      378.24     20.72 o 
   2   4  12      429.14      409.35     48.27 o 
   4   4  12       93.34       59.56     29.67 o 
 -19   1  13      351.73      307.04     20.28 o 
 -17   1  13      123.72      110.91     11.57 o 
 -15   1  13      305.53      305.97     17.85 o 
 -13   1  13       89.60       91.52     14.00 o 
 -11   1  13       96.41      108.89     14.14 o 
  -9   1  13      208.65      264.66     19.11 o 
  -7   1  13      333.48      361.24     18.82 o 
  -5   1  13       45.01       55.49     10.23 o 
  -3   1  13       36.58       44.45     13.11 o 
  -1   1  13      103.75      112.43     11.89 o 
   1   1  13       39.42       35.46     10.00 o 
   3   1  13      125.52       94.17     19.84 o 
 -22   2  13       57.27       43.87     26.35 o 
 -20   2  13       99.53       73.25     18.21 o 
 -18   2  13      278.48      225.99     21.97 o 
 -16   2  13      251.79      222.00     28.89 o 
 -14   2  13      359.71      294.71     30.71 o 
 -12   2  13      232.13      195.77     25.77 o 
 -10   2  13      288.85      271.89     28.51 o 
  -8   2  13        6.15       -6.72     15.02 o 
  -6   2  13       53.15       44.66     12.78 o 
  -4   2  13      632.93      664.01     26.32 o 
  -2   2  13      554.37      597.58     24.76 o 
   0   2  13      817.25      800.21     36.91 o 
   2   2  13       98.58       95.25     22.49 o 
 -13   3  13       10.09        7.64     19.59 o 
 -11   3  13      284.88      282.10     30.96 o 
  -9   3  13      419.49      362.45     35.28 o 
  -7   3  13      354.15      306.87     32.37 o 
  -5   3  13      211.43      192.58     18.66 o 
  -3   3  13      204.46      188.84     25.98 o 
  -1   3  13      113.95       95.91     22.29 o 
   1   3  13       43.86       28.47     20.42 o 
  -6   4  13      132.30      123.51     29.88 o 
  -4   4  13       22.05       42.79     26.27 o 
  -2   4  13      475.81      479.90     53.79 o 
 -18   0  14      555.93      527.17     42.87 o 
 -16   0  14       93.77       67.77     21.29 o 
 -14   0  14      192.86      210.71     26.65 o 
 -12   0  14      902.63      975.24     57.73 o 
 -10   0  14      780.91      860.24     53.21 o 
  -8   0  14      252.14      302.81     30.34 o 
  -6   0  14      656.17      742.53     48.56 o 
 -15   1  14      243.06      245.45     30.96 o 
 -13   1  14      786.57      819.44     54.66 o 
 -11   1  14      164.86      197.60     27.93 o 
  -9   1  14      307.53      371.37     35.11 o 
                                                 
